# Supplementary material for: Extracellular Enzyme Activity Profile in a Chemically Enhanced Water Accommodated Fraction of Surrogate Oil: Toward Understanding Microbial Activities After the Deepwater Horizon Oil Spill
Source: Front Microbiol. 2018 Apr 24;9:798. doi: 10.3389/fmicb.2018.00798 (PMC5928240; doi:10.3389/fmicb.2018.00798)
Supplement: Supplementary file 2 [file Table_2.xlsx]

## Sheet: Sheet1
Table S2. Number of raw reads and corresponding mean percent relative abundance of the OTUs in the Control and CEWAF treatments of both mesocoms
	RAW READS													MEAN PERCENT RELATIVE ABUNDANCE
label	0.03	0.03	0.03	0.03	0.03	0.03	0.03	0.03	0.03	0.03	0.03	0.03
Group	M3_T8_CEWAF_A	M3_T8_CEWAF_B	M3_T8_CEWAF_C	M3_T8_Ctrl_A	M3_T8_Ctrl_B	M3_T8_Ctrl_C	M4_T6_CEWAF_A	M4_T6_CEWAF_B	M4_T6_CEWAF_C	M4_T6_Ctrl_A	M4_T6_Ctrl_B	M4_T6_Ctrl_C		M3_T8_CEWAF	M3_T8_Ctrl	M4_T6_CEWAF	M4_T6_Ctrl			OTU	Domain	Phylum	Class	Order	Family	Genus
Otu00001	4455	7340	5622	2569	2030	2017	3672	4020	2636	754	263	474		14.8657	13.256	8.72382	5.64688			Otu00001	Bacteria	Proteobacteria	Gammaproteobacteria	Alteromonadales	Alteromonadaceae	Alteromonas
Otu00002	1817	2297	2158	337	211	164	1809	1444	1065	6507	5183	9350		5.35327	4.09006	2.30962	0.607706			Otu00002	Bacteria	Proteobacteria	Gammaproteobacteria	Thiotrichales	Piscirickettsiaceae	Methylophaga
Otu00003	1247	822	1325	116	82	67	13557	13671	24394	861	167	377		2.89684	1.93151	1.29991	0.226183			Otu00003	Bacteria	Proteobacteria	Gammaproteobacteria	Alteromonadales	Alteromonadaceae	Marinobacter
Otu00004	3087	2290	3068	1751	1435	1340	4960	5054	370	381	71	71		7.20797	6.06767	5.33791	3.86303			Otu00004	Bacteria	Proteobacteria	Gammaproteobacteria	Pseudomonadales	Pseudomonadaceae	Pseudomonadaceae_unclassified
Otu00005	616	256	561	1400	1035	1244	363	210	123	8195	2190	2844		1.22309	1.89225	2.55714	3.1401			Otu00005	Bacteria	Proteobacteria	Gammaproteobacteria	Thiotrichales	Piscirickettsiaceae	Methylophaga
Otu00006	235	140	329	684	700	785	0	2	0	6	8	1		0.600877	0.984107	1.46208	1.85128			Otu00006	Bacteria	Proteobacteria	Gammaproteobacteria	Xanthomonadales	Solimonadaceae	Polycyclovorans
Otu00007	1342	1187	1453	682	419	466	2003	1803	1008	860	240	189		3.39871	2.83539	2.17989	1.33746			Otu00007	Bacteria	Proteobacteria	Gammaproteobacteria	Alteromonadales	Alteromonadaceae	Aestuariibacter
Otu00008	4478	3633	4913	856	555	459	21	13	16	53	11	14		11.1162	8.02479	5.39765	1.59608			Otu00008	Bacteria	Proteobacteria	Gammaproteobacteria	Alteromonadales	Alteromonadaceae	Marinobacter
Otu00009	13	15	11	2151	2457	2985	19	22	13	2865	1506	1613		0.0332872	1.85811	3.9424	6.48077			Otu00009	Bacteria	Proteobacteria	Gammaproteobacteria	Oceanospirillales	Oceanospirillales_unclassified	Oceanospirillales_unclassified
Otu00010	5408	2778	3838	53	25	49	18	11	10	43	19	30		10.2627	5.69212	3.34238	0.108397			Otu00010	Bacteria	Proteobacteria	Gammaproteobacteria	Thiotrichales	Piscirickettsiaceae	Cycloclasticus
Otu00011	2491	3201	2995	130	75	79	463	482	28	16	4	10		7.41452	5.39936	2.73126	0.242399			Otu00011	Bacteria	Proteobacteria	Gammaproteobacteria	Alteromonadales	Alteromonadaceae	Marinobacter
Otu00012	94	47	101	64	73	81	111	111	56	371	730	735		0.206552	0.180946	0.203138	0.186067			Otu00012	Bacteria	Cyanobacteria	Cyanobacteria	SubsectionI	FamilyI	Synechococcus
Otu00013	0	2	0	0	1	2	12	20	7	328	1277	3657		0.00170704	0.00170704	0.000853519	0.00256056			Otu00013	Bacteria	Proteobacteria	Alphaproteobacteria	Rhodobacterales	Rhodobacteraceae	Tropicimonas
Otu00014	28	34	43	2873	3274	2889	27	25	76	559	46	133		0.0896195	2.51788	5.28328	7.7124			Otu00014	Bacteria	Proteobacteria	Alphaproteobacteria	SAR11_clade	Surface_1	Candidatus_Pelagibacter
Otu00015	164	2316	115	7	4	2	2196	1373	44	134	54	135		2.21488	2.08088	0.107543	0.0110957			Otu00015	Bacteria	Proteobacteria	Gammaproteobacteria	Cellvibrionales	Cellvibrionaceae	Maricurvus
Otu00016	308	1105	228	194	87	274	486	211	89	19	11	22		1.40062	1.30332	0.434441	0.473703			Otu00016	Bacteria	Proteobacteria	Gammaproteobacteria	Oceanospirillales	Oceanospirillaceae	Oleibacter
Otu00017	95	108	116	175	169	197	45	99	3903	38	16	23		0.272273	0.340554	0.392619	0.461754			Otu00017	Bacteria	Proteobacteria	Gammaproteobacteria	Oceanospirillales	Alcanivoracaceae	Alcanivorax
Otu00018	2339	1722	2604	75	31	35	166	232	1180	112	14	19		5.6887	3.75634	2.31304	0.120346			Otu00018	Bacteria	Proteobacteria	Gammaproteobacteria	Cellvibrionales	Cellvibrionaceae	Pseudomaricurvus
Otu00019	42	12	60	27	27	19	1079	1045	122	28	4	11		0.0973012	0.0844984	0.0973012	0.0623069			Otu00019	Bacteria	Proteobacteria	Gammaproteobacteria	Oceanospirillales	Oceanospirillaceae	Thalassolituus
Otu00020	15	12	19	364	331	370	42	66	88	511	111	189		0.0392619	0.33714	0.609413	0.908998			Otu00020	Bacteria	Actinobacteria	Acidimicrobiia	Acidimicrobiales	OM1_clade	Candidatus_Actinomarina
Otu00021	118	87	110	121	154	179	23	26	25	85	73	64		0.268859	0.271419	0.328605	0.387498			Otu00021	Bacteria	Proteobacteria	Gammaproteobacteria	Oceanospirillales	Alcanivoracaceae	Alcanivorax
Otu00022	0	6	0	1	0	0	7	18	8	2064	6916	1308		0.00512111	0.00597463	0.000853519	0.000853519			Otu00022	Bacteria	Bacteroidetes	Flavobacteriia	Flavobacteriales	Flavobacteriaceae	Tenacibaculum
Otu00023	179	122	148	1551	1719	1664	0	3	0	4	0	2		0.38323	1.55426	2.91733	4.21126			Otu00023	Bacteria	Proteobacteria	Alphaproteobacteria	Sphingomonadales	Erythrobacteraceae	Erythrobacteraceae_unclassified
Otu00024	18	11	11	1625	1453	1549	7	6	25	386	49	78		0.0341408	1.40575	2.63652	3.94923			Otu00024	Bacteria	Proteobacteria	Alphaproteobacteria	Rhodospirillales	Rhodospirillaceae	AEGEAN-169_marine_group
Otu00025	2	6	4	35	28	21	6	10	10	139	87	116		0.0102422	0.0384084	0.0571858	0.0716956			Otu00025	Bacteria	Proteobacteria	Gammaproteobacteria	Cellvibrionales	Halieaceae	OM60_clade
Otu00026	130	239	171	77	42	59	288	293	120	35	15	22		0.4609	0.415664	0.247521	0.151926			Otu00026	Bacteria	Proteobacteria	Gammaproteobacteria	Alteromonadales	Alteromonadaceae	Alteromonas
Otu00027	1064	1034	764	327	184	156	713	519	17	378	343	472		2.44277	1.81373	1.08824	0.569297			Otu00027	Bacteria	Proteobacteria	Alphaproteobacteria	Rhodobacterales	Rhodobacteraceae	Rhodobacteraceae_unclassified
Otu00028	134	24	157	147	120	142	0	1	1	4	2	2		0.268859	0.279954	0.361892	0.349089			Otu00028	Bacteria	Proteobacteria	Gammaproteobacteria	Oceanospirillales	Oceanospirillaceae	Pseudospirillum
Otu00029	8	14	13	69	68	70	8	6	2	22	32	2		0.0298732	0.0819378	0.128028	0.176678			Otu00029	Bacteria	Proteobacteria	Gammaproteobacteria	Alteromonadales	Pseudoalteromonadaceae	Pseudoalteromonas
Otu00030	0	0	0	0	0	1	1	2	9	40	1982	27		0	0	0	0.000853519			Otu00030	Bacteria	Bacteroidetes	Flavobacteriia	Flavobacteriales	Cryomorphaceae	Owenweeksia
Otu00031	345	298	451	15	13	9	218	242	33	7	9	11		0.93375	0.652089	0.408836	0.0315802			Otu00031	Bacteria	Proteobacteria	Deltaproteobacteria	Bdellovibrionales	Bacteriovoracaceae	Halobacteriovorax
Otu00032	73	35	28	121	155	192	34	36	2	0	0	0		0.116079	0.157048	0.25947	0.399447			Otu00032	Bacteria	Proteobacteria	Gammaproteobacteria	Oceanospirillales	Oceanospirillaceae	Oleispira
Otu00033	76	47	83	1147	1274	1431	0	0	0	0	0	0		0.175825	1.08994	2.13721	3.28776			Otu00033	Bacteria	Proteobacteria	Alphaproteobacteria	Rhodospirillales	Rhodospirillaceae	Magnetospira
Otu00034	24	30	25	1957	2501	2501	11	13	7	24	22	9		0.067428	1.71728	3.82633	5.93964			Otu00034	Bacteria	Proteobacteria	Alphaproteobacteria	Rhodobacterales	Rhodobacteraceae	Rhodobacteraceae_unclassified
Otu00035	119	79	107	7	6	3	540	769	1266	1129	57	47		0.260323	0.164729	0.102422	0.0136563			Otu00035	Bacteria	Proteobacteria	Alphaproteobacteria	Rhodospirillales	Rhodospirillaceae	Thalassospira
Otu00036	0	3	6	18	14	17	0	0	0	0	0	0		0.00768167	0.023045	0.0324337	0.0418224			Otu00036	Bacteria	Proteobacteria	Gammaproteobacteria	Salinisphaerales	Salinisphaeraceae	Salinisphaera
Otu00037	0	2	0	1	7	2	24	17	21	63	213	91		0.00170704	0.00256056	0.00682815	0.00853519			Otu00037	Bacteria	Bacteroidetes	Flavobacteriia	Flavobacteriales	Flavobacteriaceae	Flavobacteriaceae_unclassified
Otu00038	7	17	10	120	107	224	0	0	0	2	0	1		0.0290196	0.125467	0.202284	0.384937			Otu00038	Bacteria	Proteobacteria	Alphaproteobacteria	4-Org1-14	4-Org1-14_unclassified	4-Org1-14_unclassified
Otu00039	16	9	20	1358	1418	1412	3	1	14	101	13	39		0.0384084	1.18383	2.38644	3.57454			Otu00039	Bacteria	Proteobacteria	Alphaproteobacteria	SAR11_clade	Surface_2	Surface_2_unclassified
Otu00040	54	72	49	210	258	284	134	301	40	260	1009	331		0.149366	0.282515	0.441269	0.641846			Otu00040	Bacteria	Proteobacteria	Alphaproteobacteria	Rhodobacterales	Rhodobacteraceae	Rhodobacteraceae_unclassified
Otu00041	24	83	52	230	152	137	41	38	3	750	260	612		0.13571	0.311534	0.370427	0.442976			Otu00041	Bacteria	Proteobacteria	Alphaproteobacteria	Rhodobacterales	Rhodobacteraceae	Rhodobacteraceae_unclassified
Otu00042	184	141	179	162	175	238	0	0	0	0	1	1		0.430174	0.411396	0.440416	0.490773			Otu00042	Bacteria	Proteobacteria	Gammaproteobacteria	Cellvibrionales	Porticoccaceae	C1-B045
Otu00043	4	4	4	315	372	345	7	14	21	157	42	134		0.0102422	0.275687	0.589782	0.880832			Otu00043	Bacteria	Bacteroidetes	Flavobacteriia	Flavobacteriales	Flavobacteriaceae	NS5_marine_group
Otu00044	0	3	0	0	0	0	26	17	4	66	311	123		0.00256056	0.00256056	0	0			Otu00044	Bacteria	Proteobacteria	Gammaproteobacteria	Cellvibrionales	Halieaceae	Luminiphilus
Otu00045	43	46	39	98	96	105	2	3	1	573	3468	717		0.10925	0.156194	0.19887	0.255202			Otu00045	Bacteria	Proteobacteria	Alphaproteobacteria	Rhodobacterales	Rhodobacteraceae	Salinihabitans
Otu00046	0	0	2	0	0	1	38	45	37	24	106	63		0.00170704	0.00170704	0.00170704	0.000853519			Otu00046	Bacteria	Cyanobacteria	Cyanobacteria	SubsectionI	FamilyI	Synechococcus
Otu00047	0	0	0	0	1	0	3	4	3	504	1317	488		0	0	0.000853519	0.000853519			Otu00047	Bacteria	Bacteroidetes	Sphingobacteriia	Sphingobacteriales	Saprospiraceae	Saprospiraceae_unclassified
Otu00048	47	67	42	299	324	317	0	3	4	45	23	57		0.133149	0.348236	0.56759	0.802308			Otu00048	Bacteria	Proteobacteria	Alphaproteobacteria	Caulobacterales	Hyphomonadaceae	Ponticaulis
Otu00049	2	483	19	0	2	0	944	759	167	3	5	2		0.430174	0.428467	0.0179239	0.00170704			Otu00049	Bacteria	Proteobacteria	Gammaproteobacteria	Oceanospirillales	Oceanospirillaceae	Neptuniibacter
Otu00050	5	9	11	192	188	260	0	0	0	1	0	0		0.021338	0.180946	0.333726	0.546252			Otu00050	Bacteria	Proteobacteria	Gammaproteobacteria	Cellvibrionales	Porticoccaceae	C1-B045
Otu00051	0	0	0	0	0	0	17	11	7	508	127	234		0	0	0	0			Otu00051	Bacteria	Proteobacteria	Gammaproteobacteria	Order_Incertae_Sedis	Family_Incertae_Sedis	Marinicella
Otu00052	0	4	1	2531	2870	2251	0	0	0	5	4	0		0.0042676	2.16452	4.61071	6.53113			Otu00052	Bacteria	Bacteroidetes	Sphingobacteriia	Sphingobacteriales	Saprospiraceae	Saprospiraceae_unclassified
Otu00053	0	0	0	0	0	0	257	175	6	1	2	1		0	0	0	0			Otu00053	Bacteria	Proteobacteria	Gammaproteobacteria	Cellvibrionales	Cellvibrionaceae	Pseudomaricurvus
Otu00054	0	0	0	2	0	0	2	7	1	354	390	494		0	0.00170704	0.00170704	0.00170704			Otu00054	Bacteria	Bacteroidetes	Sphingobacteriia	Sphingobacteriales	Saprospiraceae	Saprospiraceae_unclassified
Otu00055	641	295	762	6	4	7	1802	2233	115	4	5	11		1.44928	0.907291	0.658917	0.0145098			Otu00055	Bacteria	Bacteroidetes	Flavobacteriia	Flavobacteriales	Flavobacteriaceae	Flavobacteriaceae_unclassified
Otu00056	9	5	19	1183	1182	1229	0	0	3	11	1	4		0.0281661	1.0302	2.03479	3.06755			Otu00056	Bacteria	Proteobacteria	Alphaproteobacteria	SAR11_clade	SAR11_clade_unclassified	SAR11_clade_unclassified
Otu00057	9	2	12	197	214	218	7	8	22	112	14	40		0.0196309	0.180093	0.361039	0.536863			Otu00057	Bacteria	Proteobacteria	Gammaproteobacteria	Oceanospirillales	SAR86_clade	SAR86_clade_unclassified
Otu00058	0	2	1	3	6	14	2	0	0	4	6	6		0.00256056	0.00512111	0.00853519	0.0196309			Otu00058	Bacteria	Proteobacteria	Gammaproteobacteria	Cellvibrionales	Halieaceae	OM60_clade
Otu00059	12	10	14	195	206	156	49	43	6	458	572	451		0.0307267	0.186921	0.35421	0.47541			Otu00059	Bacteria	Proteobacteria	Alphaproteobacteria	Sphingomonadales	Erythrobacteraceae	Erythrobacter
Otu00060	32	56	27	169	106	84	41	42	24	434	77	318		0.0981547	0.215087	0.257763	0.306413			Otu00060	Bacteria	Proteobacteria	Alphaproteobacteria	Rhodobacterales	Rhodobacteraceae	Ruegeria
Otu00061	3	3	3	5	4	4	6	3	4	10	7	6		0.00768167	0.00938871	0.0102422	0.0110957			Otu00061	Bacteria	Proteobacteria	Gammaproteobacteria	Vibrionales	Vibrionaceae	Vibrio
Otu00062	0	0	0	0	1	0	2	6	6	29	169	50		0	0	0.000853519	0.000853519			Otu00062	Bacteria	Bacteroidetes	Sphingobacteriia	Sphingobacteriales	Saprospiraceae	Saprospiraceae_unclassified
Otu00063	967	710	1090	18	17	12	261	234	204	36	1	1		2.36169	1.5517	0.960209	0.0401154			Otu00063	Bacteria	Proteobacteria	Alphaproteobacteria	Rhodospirillales	Rhodospirillaceae	Thalassospira
Otu00064	0	0	0	4	1	3	1	5	8	85	11	23		0	0.00341408	0.0042676	0.00682815			Otu00064	Bacteria	Proteobacteria	Gammaproteobacteria	Oceanospirillales	SAR86_clade	SAR86_clade_unclassified
Otu00065	0	2	2	1	0	2	7	7	20	2	268	64		0.00341408	0.0042676	0.00256056	0.00256056			Otu00065	Bacteria	Proteobacteria	Alphaproteobacteria	Rhodobacterales	Rhodobacteraceae	Rhodobacteraceae_unclassified
Otu00066	0	2	0	1	0	0	7	17	3	132	202	367		0.00170704	0.00256056	0.000853519	0.000853519			Otu00066	Bacteria	Cyanobacteria	Cyanobacteria	SubsectionI	FamilyI	Synechococcus
Otu00067	1	4	8	64	55	71	0	0	0	0	0	0		0.0110957	0.0648674	0.108397	0.162169			Otu00067	Bacteria	Proteobacteria	Gammaproteobacteria	Gammaproteobacteria_unclassified	Gammaproteobacteria_unclassified	Gammaproteobacteria_unclassified
Otu00068	1	0	0	103	95	76	3	1	0	0	0	0		0.000853519	0.0879125	0.168997	0.233864			Otu00068	Bacteria	Proteobacteria	Gammaproteobacteria	Alteromonadales	Alteromonadaceae	Aestuariibacter
Otu00069	163	222	161	70	101	107	32	33	9	19	7	12		0.466021	0.386644	0.283368	0.237278			Otu00069	Bacteria	Proteobacteria	Alphaproteobacteria	Caulobacterales	Hyphomonadaceae	Maricaulis
Otu00070	0	0	1	0	0	0	16	21	6	8	2	15		0.000853519	0.000853519	0.000853519	0			Otu00070	Bacteria	Cyanobacteria	Cyanobacteria	SubsectionI	FamilyI	Synechococcus
Otu00071	2	2	2	73	76	94	0	0	0	1	1	1		0.00512111	0.065721	0.128881	0.207405			Otu00071	Bacteria	Proteobacteria	Gammaproteobacteria	Salinisphaerales	Salinisphaeraceae	Salinisphaera
Otu00072	0	0	1	6	14	4	3	4	5	348	121	9		0.000853519	0.00597463	0.0179239	0.0204845			Otu00072	Bacteria	Bacteroidetes	Flavobacteriia	Flavobacteriales	Flavobacteriaceae	Formosa
Otu00073	0	0	1	57	86	57	5	5	16	53	4	5		0.000853519	0.0495041	0.122907	0.170704			Otu00073	Bacteria	Proteobacteria	Alphaproteobacteria	SAR11_clade	Surface_1	Surface_1_unclassified
Otu00074	0	0	0	673	857	823	0	0	0	0	0	0		0	0.574418	1.30588	2.00833			Otu00074	Bacteria	Proteobacteria	Gammaproteobacteria	Oceanospirillales	Oceanospirillaceae	Pseudospirillum
Otu00075	126	142	104	147	28	32	2	7	1	293	34	79		0.317509	0.335433	0.238132	0.176678			Otu00075	Bacteria	Proteobacteria	Alphaproteobacteria	Rhodobacterales	Rhodobacteraceae	Pseudophaeobacter
Otu00076	0	0	0	0	0	1	10	11	16	15	0	0		0	0	0	0.000853519			Otu00076	Bacteria	Bacteroidetes	Flavobacteriia	Flavobacteriales	Flavobacteriaceae	NS5_marine_group
Otu00077	0	0	0	1	0	0	16	16	19	24	38	77		0	0.000853519	0.000853519	0.000853519			Otu00077	Bacteria	Cyanobacteria	Cyanobacteria	SubsectionI	FamilyI	Synechococcus
Otu00078	0	0	0	0	1	1	6	7	10	107	72	283		0	0	0.000853519	0.00170704			Otu00078	Bacteria	Actinobacteria	Actinobacteria	PeM15	PeM15_unclassified	PeM15_unclassified
Otu00079	0	0	0	0	0	0	0	1	1	51	167	64		0	0	0	0			Otu00079	Bacteria	Bacteroidetes	Flavobacteriia	Flavobacteriales	Cryomorphaceae	Cryomorphaceae_unclassified
Otu00080	27	7	24	27	11	18	8	7	1	3	3	7		0.0495041	0.0495041	0.0529182	0.0477971			Otu00080	Bacteria	Cyanobacteria	Cyanobacteria	SubsectionI	FamilyI	Synechococcus
Otu00081	3	35	8	135	135	125	44	47	0	64	103	346		0.0392619	0.151926	0.237278	0.33714			Otu00081	Bacteria	Proteobacteria	Alphaproteobacteria	Rhodobacterales	Rhodobacteraceae	Rhodobacteraceae_unclassified
Otu00082	5	7	6	310	276	269	6	4	16	72	48	73		0.0153633	0.275687	0.505283	0.729759			Otu00082	Archaea	Thaumarchaeota	Marine_Group_I	Unknown_Order	Unknown_Family	Candidatus_Nitrosopumilus
Otu00083	2036	1119	1507	2	4	0	161	241	4	0	0	0		3.97911	2.24305	1.29137	0.00512111			Otu00083	Bacteria	Proteobacteria	Gammaproteobacteria	Alteromonadales	Idiomarinaceae	Idiomarina
Otu00084	0	0	0	0	0	1	0	2	0	703	337	110		0	0	0	0.000853519			Otu00084	Bacteria	Planctomycetes	OM190	OM190_unclassified	OM190_unclassified	OM190_unclassified
Otu00085	1	4	5	275	281	268	0	0	0	0	0	0		0.00853519	0.242399	0.478824	0.7033			Otu00085	Bacteria	Proteobacteria	AEGEAN-245	AEGEAN-245_unclassified	AEGEAN-245_unclassified	AEGEAN-245_unclassified
Otu00086	29	20	28	34	42	29	22	84	5	72	185	155		0.065721	0.0699886	0.088766	0.0896195			Otu00086	Bacteria	Proteobacteria	Gammaproteobacteria	Thiotrichales	Piscirickettsiaceae	Methylophaga
Otu00087	0	0	1	2	8	3	0	2	2	6	33	43		0.000853519	0.00256056	0.00938871	0.0110957			Otu00087	Bacteria	Proteobacteria	Alphaproteobacteria	Rhizobiales	Rhodobiaceae	Rhodobium
Otu00088	9	3	7	135	142	195	5	3	15	10	0	2		0.0162169	0.12376	0.242399	0.402861			Otu00088	Bacteria	Bacteroidetes	Flavobacteriia	Flavobacteriales	Flavobacteriaceae	NS4_marine_group
Otu00089	63	21	54	4	3	7	2	2	0	154	28	38		0.117786	0.067428	0.0520647	0.0119493			Otu00089	Bacteria	Proteobacteria	Gammaproteobacteria	Thiotrichales	Piscirickettsiaceae	Methylophaga
Otu00090	9	3	5	181	146	187	0	0	0	4	99	76		0.0145098	0.161315	0.283368	0.438709			Otu00090	Bacteria	Proteobacteria	Alphaproteobacteria	Rhodobacterales	Rhodobacteraceae	Rhodobacteraceae_unclassified
Otu00091	0	2	0	75	49	71	0	0	0	4	4	0		0.00170704	0.065721	0.105836	0.166436			Otu00091	Bacteria	Bacteroidetes	Cytophagia	Cytophagales	Flammeovirgaceae	Fabibacter
Otu00092	3	3	1	1595	1823	1706	0	0	0	2	0	2		0.00597463	1.36478	2.91818	4.37343			Otu00092	Bacteria	Planctomycetes	Planctomycetacia	Planctomycetales	Planctomycetaceae	Planctomyces
Otu00093	0	0	0	0	2	0	9	4	6	29	12	40		0	0	0.00170704	0.00170704			Otu00093	Bacteria	Proteobacteria	Gammaproteobacteria	E01-9C-26_marine_group	E01-9C-26_marine_group_unclassified	E01-9C-26_marine_group_unclassified
Otu00094	0	0	0	0	0	0	1	1	0	45	622	354		0	0	0	0			Otu00094	Bacteria	Bacteroidetes	Bacteroidetes_unclassified	Bacteroidetes_unclassified	Bacteroidetes_unclassified	Bacteroidetes_unclassified
Otu00095	33	33	12	0	6	1	102	147	6	204	73	105		0.0665745	0.0384084	0.0153633	0.00597463			Otu00095	Bacteria	Proteobacteria	Alphaproteobacteria	Rhodobacterales	Rhodobacteraceae	Shimia
Otu00096	1	601	16	2	4	3	12	4	0	104	58	114		0.527475	0.528328	0.0187774	0.00768167			Otu00096	Bacteria	Proteobacteria	Gammaproteobacteria	Thiotrichales	Piscirickettsiaceae	Methylophaga
Otu00097	20	15	12	348	471	470	3	3	0	8	4	3		0.0401154	0.32007	0.709274	1.10019			Otu00097	Bacteria	Proteobacteria	Alphaproteobacteria	Sphingomonadales	Erythrobacteraceae	Altererythrobacter
Otu00098	12	8	7	790	699	613	0	0	0	3	0	0		0.023045	0.687083	1.27686	1.7941			Otu00098	Bacteria	Proteobacteria	Deltaproteobacteria	Sh765B-TzT-29	Sh765B-TzT-29_unclassified	Sh765B-TzT-29_unclassified
Otu00099	0	0	1	11	12	8	4	5	7	65	44	155		0.000853519	0.0102422	0.0204845	0.0264591			Otu00099	Bacteria	Planctomycetes	Planctomycetacia	Planctomycetales	Planctomycetaceae	Planctomycetaceae_unclassified
Otu00100	0	0	0	0	0	0	1	1	0	234	138	17		0	0	0	0			Otu00100	Bacteria	Bacteroidetes	Flavobacteriia	Flavobacteriales	Flavobacteriaceae	Tenacibaculum
Otu00101	0	0	1	21	16	14	1	0	0	8	5	9		0.000853519	0.0187774	0.0324337	0.0435295			Otu00101	Bacteria	Proteobacteria	Gammaproteobacteria	Oceanospirillales	SAR86_clade	SAR86_clade_unclassified
Otu00102	0	0	1	284	247	195	0	0	2	55	8	15		0.000853519	0.243253	0.454072	0.619655			Otu00102	Bacteria	Proteobacteria	Gammaproteobacteria	Oceanospirillales	SAR86_clade	SAR86_clade_unclassified
Otu00103	43	65	33	107	84	143	4	11	1	13	17	0		0.120346	0.174971	0.191188	0.285075			Otu00103	Bacteria	Proteobacteria	Alphaproteobacteria	Rhodobacterales	Rhodobacteraceae	Rhodobacteraceae_unclassified
Otu00104	3	5	7	3	5	21	1	0	0	0	0	1		0.0128028	0.0128028	0.0128028	0.0247521			Otu00104	Bacteria	Proteobacteria	Gammaproteobacteria	PYR10d3	PYR10d3_unclassified	PYR10d3_unclassified
Otu00105	2	0	3	9	4	3	1	0	2	0	21	0		0.0042676	0.0102422	0.0136563	0.0136563			Otu00105	Bacteria	Bacteroidetes	Flavobacteriia	Flavobacteriales	NS9_marine_group	NS9_marine_group_unclassified
Otu00106	0	0	0	0	1	2	5	9	12	28	21	55		0	0	0.000853519	0.00256056			Otu00106	Bacteria	Actinobacteria	Acidimicrobiia	Acidimicrobiales	Sva0996_marine_group	Sva0996_marine_group_unclassified
Otu00107	15	19	35	0	0	2	127	195	244	25	3	1		0.0588928	0.04609	0.0298732	0.00170704			Otu00107	Bacteria	Proteobacteria	Alphaproteobacteria	Rhodospirillales	Rhodospirillaceae	Thalassospira
Otu00108	1	0	0	10	8	9	11	16	15	25	2	2		0.000853519	0.00853519	0.0153633	0.023045			Otu00108	Bacteria	Bacteroidetes	Flavobacteriia	Flavobacteriales	Flavobacteriaceae	NS5_marine_group
Otu00109	6	2	3	4	2	8	4	2	3	36	167	96		0.00938871	0.00768167	0.00768167	0.0119493			Otu00109	Bacteria	Proteobacteria	Gammaproteobacteria	Oceanospirillales	Litoricolaceae	Litoricola
Otu00110	0	0	0	0	0	0	0	1	0	0	0	0		0	0	0	0			Otu00110	Bacteria	Proteobacteria	Proteobacteria_unclassified	Proteobacteria_unclassified	Proteobacteria_unclassified	Proteobacteria_unclassified
Otu00111	1	1	2	1	0	1	4	7	8	0	8	2		0.00341408	0.00341408	0.00256056	0.00170704			Otu00111	Bacteria	Proteobacteria	Alphaproteobacteria	Rhodobacterales	Rhodobacteraceae	Rhodobacteraceae_unclassified
Otu00112	0	0	0	0	0	0	2	1	2	10	19	1		0	0	0	0			Otu00112	Bacteria	Bacteroidetes	Cytophagia	Order_III	Unknown_Family	Balneola
Otu00113	0	0	0	0	0	0	0	0	0	279	200	2346		0	0	0	0			Otu00113	Bacteria	Proteobacteria	Gammaproteobacteria	Alteromonadales	Pseudoalteromonadaceae	Algicola
Otu00114	3	1	1	89	50	71	1	2	6	8	2	6		0.0042676	0.0776702	0.119493	0.179239			Otu00114	Bacteria	Proteobacteria	Alphaproteobacteria	Rickettsiales	S25-593	S25-593_unclassified
Otu00115	55	16	25	37	32	26	16	14	1	193	131	266		0.0819378	0.0665745	0.0802308	0.0810843			Otu00115	Bacteria	Proteobacteria	Alphaproteobacteria	Rhodobacterales	Rhodobacteraceae	Rhodobacteraceae_unclassified
Otu00116	0	0	0	0	0	0	0	1	1	8	46	17		0	0	0	0			Otu00116	Bacteria	Proteobacteria	Deltaproteobacteria	Deltaproteobacteria_unclassified	Deltaproteobacteria_unclassified	Deltaproteobacteria_unclassified
Otu00117	0	0	0	0	0	0	131	138	92	2	2	1		0	0	0	0			Otu00117	Bacteria	Proteobacteria	Gammaproteobacteria	Oceanospirillales	Oceanospirillaceae	Oceanospirillaceae_unclassified
Otu00118	184	2	39	5	3	29	0	14	0	5	4	0		0.192042	0.0392619	0.0401154	0.0315802			Otu00118	Bacteria	Proteobacteria	Alphaproteobacteria	Alphaproteobacteria_unclassified	Alphaproteobacteria_unclassified	Alphaproteobacteria_unclassified
Otu00119	3	3	3	17	20	33	0	3	11	5	11	11		0.00768167	0.0196309	0.0341408	0.0597463			Otu00119	Bacteria	Proteobacteria	Alphaproteobacteria	Rickettsiales	SAR116_clade	Candidatus_Puniceispirillum
Otu00120	1	2	4	1	1	0	3	0	3	40	35	26		0.00597463	0.00597463	0.00512111	0.00170704			Otu00120	Bacteria	Verrucomicrobia	OPB35_soil_group	OPB35_soil_group_unclassified	OPB35_soil_group_unclassified	OPB35_soil_group_unclassified
Otu00121	1	0	1	4	10	9	2	0	4	31	37	46		0.00170704	0.0042676	0.0128028	0.0196309			Otu00121	Bacteria	Planctomycetes	OM190	OM190_unclassified	OM190_unclassified	OM190_unclassified
Otu00122	0	0	0	0	0	1	0	1	0	16	6	55		0	0	0	0.000853519			Otu00122	Bacteria	Proteobacteria	Deltaproteobacteria	Bdellovibrionales	Bacteriovoracaceae	Peredibacter
Otu00123	0	0	0	0	0	0	0	2	1	101	81	47		0	0	0	0			Otu00123	Bacteria	Planctomycetes	OM190	OM190_unclassified	OM190_unclassified	OM190_unclassified
Otu00124	0	0	0	0	0	0	3	3	6	21	23	3		0	0	0	0			Otu00124	Bacteria	Bacteroidetes	Cytophagia	Order_II	Rhodothermaceae	Rhodothermaceae_unclassified
Otu00125	0	0	0	0	0	0	0	0	0	4	1184	1247		0	0	0	0			Otu00125	Bacteria	Proteobacteria	Alphaproteobacteria	Rickettsiales	LWSR-14	LWSR-14_unclassified
Otu00126	0	0	0	0	0	1	1	0	1	108	64	92		0	0	0	0.000853519			Otu00126	Bacteria	Proteobacteria	Betaproteobacteria	Methylophilales	Methylophilaceae	OM43_clade
Otu00127	4	1	3	68	64	59	5	1	0	19	12	5		0.00682815	0.0614534	0.115225	0.163022			Otu00127	Bacteria	Bacteroidetes	Flavobacteriia	Flavobacteriales	Flavobacteriaceae	Flavobacteriaceae_unclassified
Otu00128	0	0	0	103	154	118	1	0	1	20	5	21		0	0.0879125	0.219354	0.32007			Otu00128	Bacteria	Proteobacteria	Betaproteobacteria	Betaproteobacteria_unclassified	Betaproteobacteria_unclassified	Betaproteobacteria_unclassified
Otu00129	2	1	5	15	12	21	1	0	2	4	0	2		0.00682815	0.0179239	0.0273126	0.0409689			Otu00129	Bacteria	Proteobacteria	Alphaproteobacteria	Rhodobacterales	Rhodobacteraceae	Rhodobacteraceae_unclassified
Otu00130	0	0	0	51	60	63	0	1	0	2	0	1		0	0.0435295	0.0947406	0.148512			Otu00130	Bacteria	Marinimicrobia_	Marinimicrobia__unclassified	Marinimicrobia__unclassified	Marinimicrobia__unclassified	Marinimicrobia__unclassified
Otu00131	193	169	175	70	53	58	0	2	0	0	2	0		0.45834	0.353357	0.254349	0.154487			Otu00131	Bacteria	Proteobacteria	Gammaproteobacteria	Alteromonadales	Alteromonadaceae	Marinobacter
Otu00132	0	0	0	0	0	1	4	9	16	49	28	1		0	0	0	0.000853519			Otu00132	Bacteria	Bacteroidetes	Flavobacteriia	Flavobacteriales	Flavobacteriaceae	Flavobacteriaceae_unclassified
Otu00133	114	39	81	111	107	79	1	3	0	10	3	35		0.199723	0.197163	0.255202	0.253495			Otu00133	Bacteria	Proteobacteria	Alphaproteobacteria	Rhodobacterales	Rhodobacteraceae	Roseovarius
Otu00134	4	3	2	60	131	149	1	3	2	23	4	6		0.00768167	0.0554787	0.164729	0.290196			Otu00134	Bacteria	Proteobacteria	Alphaproteobacteria	Rhodospirillales	Rhodospirillaceae	Defluviicoccus
Otu00135	0	0	0	0	0	0	1	2	2	18	13	13		0	0	0	0			Otu00135	Bacteria	Actinobacteria	Acidimicrobiia	Acidimicrobiales	Sva0996_marine_group	Sva0996_marine_group_unclassified
Otu00136	3	2	2	3	4	7	48	66	0	178	162	126		0.00597463	0.00597463	0.00768167	0.0119493			Otu00136	Bacteria	Proteobacteria	Alphaproteobacteria	Rhodobacterales	Rhodobacteraceae	Rhodobacteraceae_unclassified
Otu00137	0	0	0	0	0	0	2	4	1	1	16	6		0	0	0	0			Otu00137	Bacteria	Bacteroidetes	Cytophagia	Order_II	Rhodothermaceae	Rhodothermaceae_unclassified
Otu00138	0	0	0	0	0	0	5	1	1	68	66	106		0	0	0	0			Otu00138	Bacteria	Planctomycetes	Planctomycetacia	Planctomycetales	Planctomycetaceae	Planctomyces
Otu00139	1	2	3	4	14	6	0	0	0	0	0	1		0.00512111	0.00768167	0.0179239	0.0204845			Otu00139	Bacteria	Bacteroidetes	Bacteroidetes_unclassified	Bacteroidetes_unclassified	Bacteroidetes_unclassified	Bacteroidetes_unclassified
Otu00140	0	1	0	0	0	0	12	10	2	0	27	34		0.000853519	0.000853519	0	0			Otu00140	Bacteria	Proteobacteria	Gammaproteobacteria	Cellvibrionales	Halieaceae	Haliea
Otu00141	2	1	1	131	128	117	0	0	0	0	3	5		0.00341408	0.113518	0.221915	0.320923			Otu00141	Bacteria	Proteobacteria	Alphaproteobacteria	Rhodobacterales	Rhodobacteraceae	Rhodobacteraceae_unclassified
Otu00142	0	0	0	0	0	0	3	4	5	26	25	92		0	0	0	0			Otu00142	Bacteria	Planctomycetes	Phycisphaerae	Phycisphaerales	Phycisphaeraceae	CL500-3
Otu00143	2	5	6	3	6	6	1	4	5	2	0	0		0.0110957	0.0119493	0.0128028	0.0128028			Otu00143	Bacteria	Proteobacteria	Alphaproteobacteria	Rickettsiales	SAR116_clade	SAR116_clade_unclassified
Otu00144	14	7	9	87	99	72	0	0	0	2	1	0		0.0256056	0.0879125	0.166436	0.220208			Otu00144	Bacteria	Proteobacteria	Alphaproteobacteria	Caulobacterales	Hyphomonadaceae	Hyphomonas
Otu00145	3	1	1	18	18	10	2	2	5	10	4	1		0.0042676	0.0170704	0.0315802	0.0392619			Otu00145	Bacteria	Proteobacteria	Alphaproteobacteria	Rhodospirillales	Rhodospirillaceae	AEGEAN-169_marine_group
Otu00146	7	2	0	22	24	28	1	3	6	2	0	1		0.00768167	0.0204845	0.0392619	0.0631604			Otu00146	Bacteria	Proteobacteria	Alphaproteobacteria	Rickettsiales	SAR116_clade	SAR116_clade_unclassified
Otu00147	0	0	0	0	0	0	0	2	0	13	38	17		0	0	0	0			Otu00147	Bacteria	Proteobacteria	Alphaproteobacteria	Caulobacterales	Hyphomonadaceae	Hyphomonas
Otu00148	0	0	0	0	0	0	0	0	0	1	22	19		0	0	0	0			Otu00148	Bacteria	Planctomycetes	Planctomycetacia	Planctomycetales	Planctomycetaceae	Planctomyces
Otu00149	2	1	5	29	34	32	1	1	1	1	0	0		0.00682815	0.0298732	0.0580393	0.0810843			Otu00149	Bacteria	Proteobacteria	Alphaproteobacteria	Rickettsiales	SAR116_clade	SAR116_clade_unclassified
Otu00150	0	0	0	0	0	0	2	2	1	15	12	34		0	0	0	0			Otu00150	Bacteria	Cyanobacteria	Cyanobacteria	SubsectionI	FamilyI	Synechococcus
Otu00151	3	0	1	61	54	39	0	0	0	0	1	0		0.00341408	0.0529182	0.0990082	0.131442			Otu00151	Bacteria	Proteobacteria	Gammaproteobacteria	Oceanospirillales	SAR86_clade	SAR86_clade_unclassified
Otu00152	2	0	1	21	31	28	3	5	8	7	0	1		0.00256056	0.0187774	0.0452365	0.0682815			Otu00152	Bacteria	Proteobacteria	Gammaproteobacteria	Order_Incertae_Sedis	Family_Incertae_Sedis	Marinicella
Otu00153	4	4	3	118	123	120	2	1	0	0	0	1		0.00938871	0.10669	0.208259	0.30812			Otu00153	Bacteria	Proteobacteria	Gammaproteobacteria	Oceanospirillales	SAR86_clade	SAR86_clade_unclassified
Otu00154	0	0	0	0	1	0	0	0	1	14	4	7		0	0	0.000853519	0.000853519			Otu00154	Bacteria	Proteobacteria	Deltaproteobacteria	Bdellovibrionales	Bacteriovoracaceae	Bacteriovoracaceae_unclassified
Otu00155	5	4	3	14	28	15	1	3	7	39	7	13		0.0102422	0.0179239	0.0384084	0.0486506			Otu00155	Bacteria	Proteobacteria	Betaproteobacteria	Burkholderiales	Burkholderiaceae	Limnobacter
Otu00156	1223	285	727	2	0	0	326	40	3	0	0	0		1.90762	0.865468	0.622215	0.00170704			Otu00156	Bacteria	Bacteroidetes	Flavobacteriia	Flavobacteriales	Flavobacteriaceae	Aquibacter
Otu00157	5	2	1	17	37	36	0	0	0	0	0	0		0.00682815	0.0170704	0.0469435	0.0768167			Otu00157	Bacteria	Proteobacteria	Alphaproteobacteria	Rhodobacterales	Rhodobacteraceae	Rhodobacteraceae_unclassified
Otu00158	0	0	0	0	1	1	0	4	2	29	6	39		0	0	0.000853519	0.00170704			Otu00158	Bacteria	Actinobacteria	Acidimicrobiia	Acidimicrobiales	Acidimicrobiaceae	Acidimicrobiaceae_unclassified
Otu00159	0	0	0	2	1	3	0	0	0	17	18	67		0	0.00170704	0.00256056	0.00512111			Otu00159	Bacteria	Proteobacteria	Gammaproteobacteria	Oceanospirillales	Oceanospirillaceae	Pseudospirillum
Otu00160	0	0	0	58	66	49	0	0	0	0	1	0		0	0.0495041	0.105836	0.147659			Otu00160	Bacteria	Proteobacteria	Alphaproteobacteria	Alphaproteobacteria_unclassified	Alphaproteobacteria_unclassified	Alphaproteobacteria_unclassified
Otu00161	0	0	0	8	12	8	6	2	0	5	3	5		0	0.00682815	0.0170704	0.0238985			Otu00161	Bacteria	Proteobacteria	Alphaproteobacteria	Sphingomonadales	Erythrobacteraceae	Erythrobacteraceae_unclassified
Otu00162	1	0	0	54	74	89	0	0	0	15	6	5		0.000853519	0.04609	0.10925	0.185214			Otu00162	Bacteria	Bacteria_unclassified	Bacteria_unclassified	Bacteria_unclassified	Bacteria_unclassified	Bacteria_unclassified
Otu00163	7	8	8	0	0	0	2	16	2	0	0	0		0.0196309	0.0136563	0.00682815	0			Otu00163	Bacteria	Proteobacteria	Gammaproteobacteria	Oceanospirillales	Alcanivoracaceae	Alcanivorax
Otu00164	1	6	2	46	42	21	0	0	0	0	0	0		0.00768167	0.04609	0.0768167	0.0930336			Otu00164	Bacteria	Proteobacteria	Alphaproteobacteria	Caulobacterales	Hyphomonadaceae	Henriciella
Otu00165	1	3	0	12	17	22	1	8	0	32	23	4		0.00341408	0.0128028	0.0247521	0.0435295			Otu00165	Bacteria	Bacteroidetes	Flavobacteriia	Flavobacteriales	Flavobacteriaceae	Tenacibaculum
Otu00166	3	1	2	4	5	8	1	0	2	0	0	0		0.00512111	0.00597463	0.00938871	0.0145098			Otu00166	Bacteria	Bacteroidetes	Flavobacteriia	Flavobacteriales	Flavobacteriaceae	NS2b_marine_group
Otu00167	0	0	0	0	0	0	20	97	400	2	0	1		0	0	0	0			Otu00167	Bacteria	Proteobacteria	Gammaproteobacteria	Oceanospirillales	Oceanospirillaceae	Litoribacillus
Otu00168	0	0	0	49	61	46	1	0	3	18	2	4		0	0.0418224	0.0938871	0.133149			Otu00168	Bacteria	Proteobacteria	Alphaproteobacteria	SAR11_clade	SAR11_clade_unclassified	SAR11_clade_unclassified
Otu00169	2	0	1	24	29	20	5	4	1	5	1	0		0.00256056	0.021338	0.04609	0.0623069			Otu00169	Bacteria	Bacteroidetes	Flavobacteriia	Flavobacteriales	Flavobacteriaceae	NS4_marine_group
Otu00170	0	0	3	14	8	16	0	2	2	5	0	0		0.00256056	0.0145098	0.021338	0.0324337			Otu00170	Bacteria	Proteobacteria	Betaproteobacteria	Burkholderiales	Alcaligenaceae	MWH-UniP1_aquatic_group
Otu00171	0	1	0	2	2	0	0	2	4	5	146	29		0.000853519	0.00256056	0.00341408	0.00341408			Otu00171	Bacteria	Bacteroidetes	Sphingobacteriia	Sphingobacteriales	Saprospiraceae	Saprospiraceae_unclassified
Otu00172	2	11	0	10	7	11	4	3	2	13	4	5		0.0110957	0.0179239	0.0145098	0.0238985			Otu00172	Bacteria	Proteobacteria	Alphaproteobacteria	Sphingomonadales	Erythrobacteraceae	Erythrobacter
Otu00173	12	0	7	111	115	123	0	0	0	0	0	0		0.0162169	0.100715	0.19887	0.297878			Otu00173	Bacteria	Proteobacteria	Alphaproteobacteria	Rhodospirillales	Rhodospirillaceae	Magnetospira
Otu00174	50	81	81	11	12	6	24	38	14	3	4	0		0.180946	0.147659	0.088766	0.0247521			Otu00174	Bacteria	Proteobacteria	Alphaproteobacteria	Kordiimonadales	Kordiimonadaceae	Kordiimonas
Otu00175	0	0	0	4	5	2	0	1	1	22	39	24		0	0.00341408	0.00768167	0.00938871			Otu00175	Bacteria	Planctomycetes	Planctomycetacia	Planctomycetales	Planctomycetaceae	Rubripirellula
Otu00176	0	0	0	0	0	0	0	0	0	8	4	27		0	0	0	0			Otu00176	Bacteria	Proteobacteria	Gammaproteobacteria	Oceanospirillales	Alcanivoracaceae	Kangiella
Otu00177	0	0	0	0	0	0	2	3	7	2	22	30		0	0	0	0			Otu00177	Bacteria	Proteobacteria	Alphaproteobacteria	Rhodobacterales	Rhodobacteraceae	Rhodobacteraceae_unclassified
Otu00178	0	0	0	0	0	0	1	2	2	6	6	9		0	0	0	0			Otu00178	Bacteria	Actinobacteria	Actinobacteria	Frankiales	Sporichthyaceae	hgcI_clade
Otu00179	0	0	0	0	4	1	1	0	3	49	9	30		0	0	0.00341408	0.0042676			Otu00179	Bacteria	Proteobacteria	Proteobacteria_unclassified	Proteobacteria_unclassified	Proteobacteria_unclassified	Proteobacteria_unclassified
Otu00180	0	0	0	0	0	0	0	0	0	28	38	57		0	0	0	0			Otu00180	Bacteria	Verrucomicrobia	Opitutae	Puniceicoccales	Puniceicoccaceae	Lentimonas
Otu00181	252	125	166	9	3	2	1	2	0	0	0	1		0.463461	0.256056	0.151926	0.0119493			Otu00181	Bacteria	Proteobacteria	Gammaproteobacteria	Oceanospirillales	Oceanospirillaceae	Oceanobacter
Otu00182	10	16	11	44	42	28	3	0	1	8	2	4		0.0315802	0.0605999	0.0827913	0.0973012			Otu00182	Bacteria	Proteobacteria	Alphaproteobacteria	Caulobacterales	Hyphomonadaceae	Hyphomonas
Otu00183	250	513	351	4	0	0	161	182	35	0	0	0		0.95082	0.740855	0.302999	0.00341408			Otu00183	Bacteria	Bacteroidetes	Flavobacteriia	Flavobacteriales	Flavobacteriaceae	Winogradskyella
Otu00184	3	1	0	1	0	0	2	0	1	0	0	0		0.00341408	0.00170704	0.000853519	0.000853519			Otu00184	Bacteria	Proteobacteria	Gammaproteobacteria	Cellvibrionales	Cellvibrionaceae	Pseudomaricurvus
Otu00185	0	17	1	0	0	0	19	44	42	50	13	98		0.0153633	0.0153633	0.000853519	0			Otu00185	Bacteria	Proteobacteria	Alphaproteobacteria	DB1-14	DB1-14_unclassified	DB1-14_unclassified
Otu00186	0	0	0	1	0	0	0	0	1	87	30	27		0	0.000853519	0.000853519	0.000853519			Otu00186	Bacteria	Verrucomicrobia	Verrucomicrobiae	Verrucomicrobiales	DEV007	DEV007_unclassified
Otu00187	0	0	0	0	0	0	0	3	0	28	18	45		0	0	0	0			Otu00187	Bacteria	Planctomycetes	Planctomycetacia	Planctomycetales	Planctomycetaceae	Planctomycetaceae_unclassified
Otu00188	0	1	0	0	0	0	0	0	0	2	245	846		0.000853519	0.000853519	0	0			Otu00188	Bacteria	Proteobacteria	Gammaproteobacteria	Alteromonadales	Colwelliaceae	Thalassotalea
Otu00189	0	0	0	1	0	0	0	0	10	0	0	0		0	0.000853519	0.000853519	0.000853519			Otu00189	Bacteria	Proteobacteria	Deltaproteobacteria	SAR324_clade	SAR324_clade_unclassified	SAR324_clade_unclassified
Otu00190	0	1	3	4	9	5	2	1	6	0	0	0		0.00341408	0.00682815	0.0136563	0.0153633			Otu00190	Bacteria	Proteobacteria	Alphaproteobacteria	Rickettsiales	SAR116_clade	SAR116_clade_unclassified
Otu00191	0	0	0	99	83	127	0	0	0	200	38	8		0	0.0844984	0.15534	0.263737			Otu00191	Bacteria	Bacteroidetes	Flavobacteriia	Flavobacteriales	Flavobacteriales_unclassified	Flavobacteriales_unclassified
Otu00192	0	0	0	0	0	0	6	3	4	23	13	42		0	0	0	0			Otu00192	Bacteria	Bacteria_unclassified	Bacteria_unclassified	Bacteria_unclassified	Bacteria_unclassified	Bacteria_unclassified
Otu00193	0	0	0	1	0	0	3	1	8	18	12	38		0	0.000853519	0.000853519	0.000853519			Otu00193	Bacteria	Planctomycetes	Planctomycetacia	Planctomycetales	Planctomycetaceae	Pir4_lineage
Otu00194	0	0	0	0	0	0	0	0	0	7	252	6		0	0	0	0			Otu00194	Bacteria	Bacteroidetes	Flavobacteriia	Flavobacteriales	Cryomorphaceae	NS10_marine_group
Otu00195	44	149	33	10	6	5	19	38	19	57	12	36		0.192895	0.163876	0.0418224	0.0179239			Otu00195	Bacteria	Proteobacteria	Alphaproteobacteria	Rhodobacterales	Rhodobacteraceae	Labrenzia
Otu00196	1	0	0	52	82	90	0	0	0	1	2	0		0.000853519	0.044383	0.114372	0.191188			Otu00196	Bacteria	Proteobacteria	Gammaproteobacteria	Cellvibrionales	Cellvibrionaceae	Simiduia
Otu00197	0	0	0	1	5	3	0	0	0	0	115	1		0	0.000853519	0.00512111	0.00768167			Otu00197	Bacteria	Bacteroidetes	Flavobacteriia	Flavobacteriales	NS9_marine_group	NS9_marine_group_unclassified
Otu00198	0	0	0	0	0	0	0	0	0	0	0	3		0	0	0	0			Otu00198	Bacteria	Proteobacteria	Gammaproteobacteria	Alteromonadales	Alteromonadaceae	Alteromonadaceae_unclassified
Otu00199	0	0	0	0	0	0	4	6	5	6	0	0		0	0	0	0			Otu00199	Bacteria	Bacteroidetes	Flavobacteriia	Flavobacteriales	Flavobacteriaceae	NS5_marine_group
Otu00200	0	0	0	0	0	0	276	287	2	3	0	0		0	0	0	0			Otu00200	Bacteria	Proteobacteria	Gammaproteobacteria	Alteromonadales	Idiomarinaceae	Idiomarina
Otu00201	0	0	0	0	0	0	2	4	9	10	12	1		0	0	0	0			Otu00201	Bacteria	Tenericutes	Mollicutes	Acholeplasmatales	Acholeplasmataceae	Acholeplasma
Otu00202	0	0	0	0	0	0	0	0	0	11	57	1		0	0	0	0			Otu00202	Bacteria	Proteobacteria	Proteobacteria_unclassified	Proteobacteria_unclassified	Proteobacteria_unclassified	Proteobacteria_unclassified
Otu00203	9	8	10	37	50	53	0	0	0	0	0	0		0.023045	0.0469435	0.0827913	0.119493			Otu00203	Bacteria	Proteobacteria	Alphaproteobacteria	Rhodospirillales	Rhodospirillaceae	Rhodospirillaceae_unclassified
Otu00204	1	0	0	2	0	1	0	0	2	0	0	0		0.000853519	0.00170704	0.00170704	0.00256056			Otu00204	Bacteria	Proteobacteria	Deltaproteobacteria	SAR324_clade	SAR324_clade_unclassified	SAR324_clade_unclassified
Otu00205	0	0	0	0	0	0	0	1	0	11	208	1		0	0	0	0			Otu00205	Bacteria	Bacteroidetes	Flavobacteriia	Flavobacteriales	Cryomorphaceae	Owenweeksia
Otu00206	0	0	0	0	0	0	2	1	0	0	3	0		0	0	0	0			Otu00206	Bacteria	Proteobacteria	Deltaproteobacteria	Bdellovibrionales	Bdellovibrionaceae	OM27_clade
Otu00207	0	0	0	0	0	1	2	4	0	22	11	14		0	0	0	0.000853519			Otu00207	Bacteria	Planctomycetes	Planctomycetacia	Planctomycetales	Planctomycetaceae	Planctomyces
Otu00208	0	0	0	0	0	0	2	1	1	12	11	12		0	0	0	0			Otu00208	Bacteria	Bacteroidetes	Flavobacteriia	Flavobacteriales	Flavobacteriaceae	NS4_marine_group
Otu00209	0	2	2	62	70	48	0	0	0	0	0	0		0.00341408	0.0563323	0.114372	0.153633			Otu00209	Bacteria	Proteobacteria	Alphaproteobacteria	Rhizobiales	Hyphomicrobiaceae	Hyphomicrobiaceae_unclassified
Otu00210	0	0	0	1	1	2	0	0	0	0	1	0		0	0.000853519	0.00170704	0.00341408			Otu00210	Bacteria	Bacteroidetes	Flavobacteriia	Flavobacteriales	NS9_marine_group	NS9_marine_group_unclassified
Otu00211	0	0	1	43	98	70	0	2	1	5	2	0		0.000853519	0.0375548	0.1212	0.180093			Otu00211	Bacteria	Proteobacteria	Betaproteobacteria	Betaproteobacteria_unclassified	Betaproteobacteria_unclassified	Betaproteobacteria_unclassified
Otu00212	0	0	0	0	0	0	0	0	9	0	6	0		0	0	0	0			Otu00212	Bacteria	Bacteroidetes	Flavobacteriia	Flavobacteriales	Cryomorphaceae	Owenweeksia
Otu00213	0	0	1	0	0	0	111	119	4	0	0	0		0.000853519	0.000853519	0.000853519	0			Otu00213	Bacteria	Bacteria_unclassified	Bacteria_unclassified	Bacteria_unclassified	Bacteria_unclassified	Bacteria_unclassified
Otu00214	0	0	0	0	0	0	0	0	1	57	130	96		0	0	0	0			Otu00214	Bacteria	Bacteroidetes	Bacteroidetes_unclassified	Bacteroidetes_unclassified	Bacteroidetes_unclassified	Bacteroidetes_unclassified
Otu00215	1	2	0	13	3	21	0	0	0	0	0	0		0.00256056	0.0128028	0.0136563	0.0315802			Otu00215	Bacteria	Proteobacteria	Alphaproteobacteria	Alphaproteobacteria_unclassified	Alphaproteobacteria_unclassified	Alphaproteobacteria_unclassified
Otu00216	3	21	3	14	27	28	4	0	0	1	0	4		0.023045	0.0324337	0.0375548	0.0588928			Otu00216	Bacteria	Proteobacteria	Deltaproteobacteria	Bdellovibrionales	Bacteriovoracaceae	Peredibacter
Otu00217	0	0	0	0	0	0	1	1	2	44	14	23		0	0	0	0			Otu00217	Bacteria	Planctomycetes	Planctomycetacia	Planctomycetales	Planctomycetaceae	Blastopirellula
Otu00218	0	0	0	0	0	1	0	1	0	46	13	27		0	0	0	0.000853519			Otu00218	Bacteria	Proteobacteria	Deltaproteobacteria	GR-WP33-30	GR-WP33-30_unclassified	GR-WP33-30_unclassified
Otu00219	0	0	0	0	0	0	0	0	1	0	7	0		0	0	0	0			Otu00219	Bacteria	Bacteroidetes	Flavobacteriia	Flavobacteriales	NS9_marine_group	NS9_marine_group_unclassified
Otu00220	0	0	0	0	0	0	0	0	0	91	8	4		0	0	0	0			Otu00220	Bacteria	Proteobacteria	Deltaproteobacteria	Desulfuromonadales	GR-WP33-58	GR-WP33-58_unclassified
Otu00221	2	2	0	0	1	6	1	0	1	1	0	2		0.00341408	0.00170704	0.000853519	0.00597463			Otu00221	Bacteria	Proteobacteria	Betaproteobacteria	Betaproteobacteria_unclassified	Betaproteobacteria_unclassified	Betaproteobacteria_unclassified
Otu00222	0	0	0	0	0	0	1	2	0	8	5	0		0	0	0	0			Otu00222	Bacteria	Tenericutes	Mollicutes	Acholeplasmatales	Acholeplasmataceae	Acholeplasma
Otu00223	0	0	0	5	4	3	1	1	0	3	3	6		0	0.0042676	0.00768167	0.0102422			Otu00223	Bacteria	Planctomycetes	OM190	OM190_unclassified	OM190_unclassified	OM190_unclassified
Otu00224	0	0	0	0	0	0	0	0	0	0	4	0		0	0	0	0			Otu00224	Bacteria	Proteobacteria	Deltaproteobacteria	Myxococcales	P3OB-42	P3OB-42_unclassified
Otu00225	0	2	1	2	1	3	1	1	2	1	0	0		0.00256056	0.0042676	0.00341408	0.00512111			Otu00225	Bacteria	Proteobacteria	Alphaproteobacteria	Rickettsiales	SHWN-night2	SHWN-night2_unclassified
Otu00226	0	1	1	20	27	50	0	0	0	1	2	5		0.00170704	0.0187774	0.0409689	0.0827913			Otu00226	Bacteria	Proteobacteria	Gammaproteobacteria	Xanthomonadales	JTB255_marine_benthic_group	JTB255_marine_benthic_group_unclassified
Otu00227	0	2	4	17	9	11	4	0	0	6	7	16		0.00512111	0.0196309	0.0256056	0.0315802			Otu00227	Bacteria	Proteobacteria	Proteobacteria_unclassified	Proteobacteria_unclassified	Proteobacteria_unclassified	Proteobacteria_unclassified
Otu00228	0	0	0	3	2	1	0	0	0	0	0	0		0	0.00256056	0.0042676	0.00512111			Otu00228	Bacteria	Proteobacteria	Gammaproteobacteria	Oceanospirillales	SAR86_clade	SAR86_clade_unclassified
Otu00229	0	0	0	0	0	0	0	0	0	0	35	1		0	0	0	0			Otu00229	Bacteria	Bacteroidetes	Flavobacteriia	Flavobacteriales	Flavobacteriales_unclassified	Flavobacteriales_unclassified
Otu00230	3	3	5	5	12	25	0	0	0	0	0	0		0.00938871	0.0110957	0.0187774	0.0358478			Otu00230	Bacteria	Proteobacteria	SPOTSOCT00m83	SPOTSOCT00m83_unclassified	SPOTSOCT00m83_unclassified	SPOTSOCT00m83_unclassified
Otu00231	0	0	0	0	0	0	2	3	4	3	0	0		0	0	0	0			Otu00231	Bacteria	Bacteroidetes	Flavobacteriia	Flavobacteriales	Flavobacteriaceae	NS4_marine_group
Otu00232	0	2	0	52	44	35	0	1	0	1	0	0		0.00170704	0.04609	0.0819378	0.111811			Otu00232	Bacteria	Proteobacteria	Alphaproteobacteria	Rhodospirillales	Rhodospirillaceae	AEGEAN-169_marine_group
Otu00233	0	0	0	27	24	20	0	0	0	0	0	0		0	0.023045	0.0435295	0.0605999			Otu00233	Bacteria	Proteobacteria	Gammaproteobacteria	Cellvibrionales	Porticoccaceae	C1-B045
Otu00234	0	0	0	0	0	0	0	0	2	7	18	18		0	0	0	0			Otu00234	Bacteria	Verrucomicrobia	Verrucomicrobia_unclassified	Verrucomicrobia_unclassified	Verrucomicrobia_unclassified	Verrucomicrobia_unclassified
Otu00235	1	0	0	41	44	58	0	0	0	0	0	0		0.000853519	0.0349943	0.0725491	0.122053			Otu00235	Bacteria	Proteobacteria	Proteobacteria_unclassified	Proteobacteria_unclassified	Proteobacteria_unclassified	Proteobacteria_unclassified
Otu00236	0	2	0	0	0	0	2	2	1	4	3	3		0.00170704	0.00170704	0	0			Otu00236	Bacteria	Bacteroidetes	Flavobacteriia	Flavobacteriales	Flavobacteriaceae	Flavobacteriaceae_unclassified
Otu00237	113	33	82	7	18	8	0	0	0	2	0	1		0.194602	0.104129	0.0913265	0.0281661			Otu00237	Bacteria	Proteobacteria	Gammaproteobacteria	34P16	34P16_unclassified	34P16_unclassified
Otu00238	0	3	0	0	0	0	0	0	0	0	3	0		0.00256056	0.00256056	0	0			Otu00238	Bacteria	TM6	TM6_unclassified	TM6_unclassified	TM6_unclassified	TM6_unclassified
Otu00239	2	1	0	34	35	21	0	0	0	2	0	0		0.00256056	0.0298732	0.0588928	0.0768167			Otu00239	Bacteria	Proteobacteria	Alphaproteobacteria	Parvularculales	Parvularculaceae	Parvularcula
Otu00240	0	0	1	6	7	4	0	0	1	0	0	0		0.000853519	0.00597463	0.0119493	0.0145098			Otu00240	Bacteria	Bacteroidetes	Cytophagia	Cytophagales	Flammeovirgaceae	Marinoscillum
Otu00241	0	1	2	1	0	0	0	0	0	0	0	0		0.00256056	0.00341408	0.00256056	0.000853519			Otu00241	Bacteria	Bacteroidetes	Flavobacteriia	Flavobacteriales	Flavobacteriaceae	Tenacibaculum
Otu00242	0	0	0	0	0	0	0	1	1	7	0	0		0	0	0	0			Otu00242	Bacteria	Proteobacteria	Gammaproteobacteria	Oceanospirillales	OM182_clade	OM182_clade_unclassified
Otu00243	0	0	0	7	7	15	0	0	0	1	0	0		0	0.00597463	0.0119493	0.0247521			Otu00243	Bacteria	Proteobacteria	Gammaproteobacteria	Salinisphaerales	Salinisphaeraceae	Salinisphaera
Otu00244	0	0	0	0	0	0	0	0	0	4	10	0		0	0	0	0			Otu00244	Bacteria	Proteobacteria	Deltaproteobacteria	Bdellovibrionales	Bdellovibrionaceae	OM27_clade
Otu00245	0	0	0	0	0	0	0	0	0	12	1	2		0	0	0	0			Otu00245	Bacteria	Actinobacteria	Acidimicrobiia	Acidimicrobiales	Sva0996_marine_group	Sva0996_marine_group_unclassified
Otu00246	0	0	2	17	23	38	2	2	1	4	2	1		0.00170704	0.0162169	0.0358478	0.0665745			Otu00246	Bacteria	Proteobacteria	Alphaproteobacteria	Alphaproteobacteria_unclassified	Alphaproteobacteria_unclassified	Alphaproteobacteria_unclassified
Otu00247	1	297	5	0	1	0	45	134	0	18	15	2		0.258616	0.257763	0.00512111	0.000853519			Otu00247	Bacteria	Bacteroidetes	Flavobacteriia	Flavobacteriales	Flavobacteriaceae	Lutibacter
Otu00248	2	1	1	54	49	43	0	0	0	1	1	1		0.00341408	0.0477971	0.088766	0.124614			Otu00248	Bacteria	Proteobacteria	Alphaproteobacteria	DB1-14	DB1-14_unclassified	DB1-14_unclassified
Otu00249	1	3	4	18	25	11	0	0	1	0	1	0		0.00682815	0.021338	0.0401154	0.04609			Otu00249	Bacteria	Proteobacteria	Alphaproteobacteria	OCS116_clade	OCS116_clade_unclassified	OCS116_clade_unclassified
Otu00250	0	0	0	0	0	0	0	0	1	1	0	0		0	0	0	0			Otu00250	Bacteria	Proteobacteria	Gammaproteobacteria	Oceanospirillales	OM182_clade	OM182_clade_unclassified
Otu00252	73	6	55	26	22	17	3	6	1	0	1	2		0.114372	0.0742562	0.0879125	0.0554787			Otu00252	Bacteria	Planctomycetes	Phycisphaerae	Phycisphaerales	Phycisphaeraceae	SM1A02
Otu00253	6	0	1	0	0	1	31	74	2	0	0	0		0.00597463	0.000853519	0.000853519	0.000853519			Otu00253	Bacteria	Proteobacteria	Gammaproteobacteria	Oceanospirillales	Oceanospirillaceae	Oleibacter
Otu00254	0	0	0	18	7	15	0	0	0	47	2	9		0	0.0153633	0.021338	0.0341408			Otu00254	Bacteria	Proteobacteria	Gammaproteobacteria	Oceanospirillales	Oceanospirillaceae	Pseudospirillum
Otu00255	0	0	0	0	0	0	1	0	0	1	1	0		0	0	0	0			Otu00255	Bacteria	Proteobacteria	Deltaproteobacteria	Desulfuromonadales	GR-WP33-58	GR-WP33-58_unclassified
Otu00256	27	21	41	41	50	36	0	0	0	0	0	0		0.0759632	0.0879125	0.112665	0.108397			Otu00256	Bacteria	Proteobacteria	Gammaproteobacteria	Oceanospirillales	Alcanivoracaceae	Kangiella
Otu00257	0	0	0	6	5	9	0	0	0	0	0	0		0	0.00512111	0.00938871	0.0170704			Otu00257	Bacteria	Proteobacteria	Gammaproteobacteria	Oceanospirillales	Oceanospirillaceae	Pseudospirillum
Otu00258	0	0	0	0	0	0	0	1	2	7	5	15		0	0	0	0			Otu00258	Bacteria	Cyanobacteria	Cyanobacteria	SubsectionI	FamilyI	Synechococcus
Otu00259	0	0	0	0	0	0	0	1	1	2	0	0		0	0	0	0			Otu00259	Bacteria	Proteobacteria	Gammaproteobacteria	Cellvibrionales	Porticoccaceae	SAR92_clade
Otu00260	1	0	0	123	107	107	0	0	0	0	0	0		0.000853519	0.104983	0.196309	0.287636			Otu00260	Bacteria	Proteobacteria	Alphaproteobacteria	DB1-14	DB1-14_unclassified	DB1-14_unclassified
Otu00261	1	1	0	2	0	1	6	11	0	0	0	0		0.00170704	0.00256056	0.00170704	0.00256056			Otu00261	Bacteria	Proteobacteria	Gammaproteobacteria	Pseudomonadales	Pseudomonadaceae	Pseudomonas
Otu00262	2	0	4	19	25	26	0	0	0	3	0	0		0.00512111	0.0196309	0.0409689	0.0597463			Otu00262	Bacteria	Proteobacteria	Alphaproteobacteria	OCS116_clade	OCS116_clade_unclassified	OCS116_clade_unclassified
Otu00263	12	1	2	7	1	2	0	0	0	1	0	0		0.0128028	0.00853519	0.00853519	0.00853519			Otu00263	Bacteria	Proteobacteria	Alphaproteobacteria	Rickettsiales	Rickettsiales_Incertae_Sedis	Rickettsiales_Incertae_Sedis_unclassified
Otu00264	7	3	6	19	19	14	0	0	0	0	0	0		0.0136563	0.0238985	0.0375548	0.044383			Otu00264	Bacteria	Proteobacteria	Alphaproteobacteria	OCS116_clade	OCS116_clade_unclassified	OCS116_clade_unclassified
Otu00265	1	0	1	156	73	44	0	0	0	1	0	0		0.00170704	0.134002	0.196309	0.233011			Otu00265	Bacteria	Proteobacteria	Alphaproteobacteria	Sphingomonadales	Sphingomonadaceae	Novosphingobium
Otu00266	2	0	5	31	30	35	0	0	1	0	0	0		0.00597463	0.0307267	0.0563323	0.0819378			Otu00266	Bacteria	Bacteroidetes	Flavobacteriia	Flavobacteriales	Flavobacteriaceae	NS5_marine_group
Otu00267	4	4	3	0	1	0	0	0	0	2	0	0		0.00938871	0.00597463	0.00341408	0.000853519			Otu00267	Bacteria	Proteobacteria	Gammaproteobacteria	Cellvibrionales	Porticoccaceae	Porticoccus
Otu00268	6	1	1	53	79	58	0	0	0	0	0	0		0.00682815	0.0469435	0.113518	0.162169			Otu00268	Bacteria	Bacteroidetes	Flavobacteriia	Flavobacteriales	Flavobacteriaceae	NS5_marine_group
Otu00269	0	0	0	0	0	0	0	0	0	0	81	49		0	0	0	0			Otu00269	Bacteria	Proteobacteria	Alphaproteobacteria	Rickettsiales	SAR116_clade	SAR116_clade_unclassified
Otu00270	13	10	20	0	0	0	0	0	0	0	1	2		0.0367013	0.0256056	0.0170704	0			Otu00270	Bacteria	Proteobacteria	Gammaproteobacteria	Cellvibrionales	Cellvibrionaceae	Pseudomaricurvus
Otu00271	0	1	0	3	3	2	0	0	1	0	0	0		0.000853519	0.00341408	0.00512111	0.00682815			Otu00271	Bacteria	Bacteroidetes	Flavobacteriia	Flavobacteriales	NS7_marine_group	NS7_marine_group_unclassified
Otu00272	0	0	0	2	1	0	0	0	0	5	10	9		0	0.00170704	0.00256056	0.00256056			Otu00272	Bacteria	Planctomycetes	Phycisphaerae	Phycisphaerales	Phycisphaeraceae	CL500-3
Otu00273	0	0	0	0	0	0	4	1	1	1	0	0		0	0	0	0			Otu00273	Bacteria	Bacteroidetes	Flavobacteriia	Flavobacteriales	Cryomorphaceae	Fluviicola
Otu00274	0	0	0	0	0	0	73	106	33	0	0	0		0	0	0	0			Otu00274	Bacteria	Proteobacteria	Gammaproteobacteria	Oceanospirillales	Oceanospirillaceae	Oceanospirillaceae_unclassified
Otu00275	0	0	0	0	0	0	1	0	0	2	9	6		0	0	0	0			Otu00275	Bacteria	Bacteria_unclassified	Bacteria_unclassified	Bacteria_unclassified	Bacteria_unclassified	Bacteria_unclassified
Otu00276	10	2	5	8	12	3	1	3	0	0	0	1		0.0145098	0.0128028	0.021338	0.0196309			Otu00276	Bacteria	Proteobacteria	Alphaproteobacteria	Rhodobacterales	Rhodobacteraceae	Rhodobacteraceae_unclassified
Otu00277	0	0	0	3	9	10	0	0	0	0	0	0		0	0.00256056	0.0102422	0.0187774			Otu00277	Bacteria	Proteobacteria	Gammaproteobacteria	Gammaproteobacteria_unclassified	Gammaproteobacteria_unclassified	Gammaproteobacteria_unclassified
Otu00278	0	0	0	0	0	0	1	1	1	15	14	42		0	0	0	0			Otu00278	Bacteria	Cyanobacteria	Cyanobacteria	SubsectionI	FamilyI	Merismopedia
Otu00279	0	0	0	0	0	0	0	0	0	1	184	184		0	0	0	0			Otu00279	Bacteria	Proteobacteria	Alphaproteobacteria	Rickettsiales	LWSR-14	LWSR-14_unclassified
Otu00280	3	337	13	1	0	0	0	8	0	0	1	2		0.301292	0.299585	0.0119493	0.000853519			Otu00280	Bacteria	Proteobacteria	Alphaproteobacteria	Rhodobacterales	Rhodobacteraceae	Donghicola
Otu00281	3	4	4	10	3	14	1	1	0	3	3	1		0.00938871	0.0153633	0.0145098	0.023045			Otu00281	Bacteria	Proteobacteria	Alphaproteobacteria	Caulobacterales	Hyphomonadaceae	Maricaulis
Otu00282	0	0	1	0	0	0	1	1	2	0	1	1		0.000853519	0.000853519	0.000853519	0			Otu00282	Bacteria	Verrucomicrobia	OPB35_soil_group	OPB35_soil_group_unclassified	OPB35_soil_group_unclassified	OPB35_soil_group_unclassified
Otu00283	3	3	2	1	3	1	2	5	0	4	1	0		0.00682815	0.00512111	0.00512111	0.0042676			Otu00283	Bacteria	Proteobacteria	Gammaproteobacteria	Pseudomonadales	Pseudomonadaceae	Pseudomonas
Otu00284	0	0	0	3	2	5	0	0	0	10	4	3		0	0.00256056	0.0042676	0.00853519			Otu00284	Bacteria	Gemmatimonadetes	Gemmatimonadetes	BD2-11_terrestrial_group	BD2-11_terrestrial_group_unclassified	BD2-11_terrestrial_group_unclassified
Otu00285	9	13	9	36	23	44	0	0	0	0	0	0		0.0264591	0.0495041	0.0580393	0.0879125			Otu00285	Bacteria	Proteobacteria	Proteobacteria_unclassified	Proteobacteria_unclassified	Proteobacteria_unclassified	Proteobacteria_unclassified
Otu00286	124	25	110	1	0	0	18	104	17	0	0	0		0.221061	0.116079	0.0947406	0.000853519			Otu00286	Bacteria	Bacteroidetes	Flavobacteriia	Flavobacteriales	Flavobacteriaceae	Flavobacterium
Otu00287	0	0	0	0	0	0	0	0	0	55	72	56		0	0	0	0			Otu00287	Bacteria	Bacteroidetes	Sphingobacteriia	Sphingobacteriales	Saprospiraceae	Phaeodactylibacter
Otu00288	0	0	0	0	0	0	3	5	2	50	33	79		0	0	0	0			Otu00288	Bacteria	Proteobacteria	Alphaproteobacteria	Rhizobiales	Phyllobacteriaceae	Mesorhizobium
Otu00289	2	1	2	4	0	1	2	1	0	0	0	0		0.0042676	0.00597463	0.00512111	0.0042676			Otu00289	Bacteria	Proteobacteria	Gammaproteobacteria	Oceanospirillales	Alcanivoracaceae	Alcanivorax
Otu00291	0	0	0	0	0	0	0	0	0	5	1	0		0	0	0	0			Otu00291	Bacteria	Proteobacteria	Gammaproteobacteria	Oceanospirillales	OM182_clade	OM182_clade_unclassified
Otu00292	0	1	0	42	57	23	0	0	0	0	0	0		0.000853519	0.0367013	0.0844984	0.104129			Otu00292	Bacteria	Proteobacteria	Alphaproteobacteria	Alphaproteobacteria_unclassified	Alphaproteobacteria_unclassified	Alphaproteobacteria_unclassified
Otu00293	7	6	5	2	1	0	0	1	0	66	10	11		0.0153633	0.0110957	0.00682815	0.00256056			Otu00293	Bacteria	Proteobacteria	Alphaproteobacteria	Sneathiellales	Sneathiellaceae	Sneathiella
Otu00294	0	0	0	0	0	0	0	0	0	1	13	11		0	0	0	0			Otu00294	Bacteria	Proteobacteria	Deltaproteobacteria	Bdellovibrionales	Bacteriovoracaceae	Bacteriovoracaceae_unclassified
Otu00295	0	1	2	10	13	14	0	0	0	1	0	0		0.00256056	0.0110957	0.021338	0.0315802			Otu00295	Bacteria	Proteobacteria	Alphaproteobacteria	Sphingomonadales	Sphingomonadaceae	Sphingorhabdus
Otu00296	0	0	0	0	0	0	0	0	0	9	25	46		0	0	0	0			Otu00296	Bacteria	Bacteroidetes	Sphingobacteriia	Sphingobacteriales	Saprospiraceae	Phaeodactylibacter
Otu00297	0	0	0	0	0	0	0	0	0	4	126	194		0	0	0	0			Otu00297	Bacteria	Proteobacteria	Alphaproteobacteria	Rhodobacterales	Rhodobacteraceae	Marivita
Otu00298	1	0	0	16	5	4	0	0	0	0	0	0		0.000853519	0.0136563	0.0179239	0.021338			Otu00298	Bacteria	Proteobacteria	Gammaproteobacteria	Oceanospirillales	SAR86_clade	SAR86_clade_unclassified
Otu00299	0	0	0	11	16	17	0	0	1	1	0	1		0	0.00938871	0.023045	0.0375548			Otu00299	Bacteria	Proteobacteria	Alphaproteobacteria	Alphaproteobacteria_unclassified	Alphaproteobacteria_unclassified	Alphaproteobacteria_unclassified
Otu00300	0	1	0	7	8	15	1	0	0	14	3	1		0.000853519	0.00682815	0.0128028	0.0256056			Otu00300	Bacteria	Planctomycetes	Planctomycetacia	Planctomycetales	Planctomycetaceae	Pirellula
Otu00301	8	7	5	6	0	5	1	1	8	7	0	10		0.0170704	0.0153633	0.00938871	0.00938871			Otu00301	Bacteria	Proteobacteria	Alphaproteobacteria	Caulobacterales	Hyphomonadaceae	Oceanicaulis
Otu00302	0	0	0	0	0	0	1	0	0	5	30	33		0	0	0	0			Otu00302	Bacteria	Bacteroidetes	Sphingobacteriia	Sphingobacteriales	Saprospiraceae	Saprospiraceae_unclassified
Otu00303	0	0	0	0	0	0	0	1	0	11	8	25		0	0	0	0			Otu00303	Bacteria	Planctomycetes	Planctomycetacia	Planctomycetales	Planctomycetaceae	Pir4_lineage
Otu00304	0	0	0	0	0	0	0	0	1	0	0	1		0	0	0	0			Otu00304	Bacteria	Bacteria_unclassified	Bacteria_unclassified	Bacteria_unclassified	Bacteria_unclassified	Bacteria_unclassified
Otu00305	0	0	0	0	0	1	0	0	1	0	1	0		0	0	0	0.000853519			Otu00305	Bacteria	Marinimicrobia_	Marinimicrobia__unclassified	Marinimicrobia__unclassified	Marinimicrobia__unclassified	Marinimicrobia__unclassified
Otu00306	6	5	6	0	2	0	6	3	14	0	0	1		0.0145098	0.00938871	0.00682815	0.00170704			Otu00306	Bacteria	Proteobacteria	Gammaproteobacteria	Alteromonadales	Alteromonadaceae	Marinobacter
Otu00307	0	79	2	0	0	1	0	2	5	22	13	39		0.069135	0.069135	0.00170704	0.000853519			Otu00307	Bacteria	Proteobacteria	Alphaproteobacteria	Rhodobacterales	Rhodobacteraceae	Rhodobacteraceae_unclassified
Otu00309	2	2	1	16	7	1	0	0	0	0	0	0		0.0042676	0.0162169	0.0204845	0.0204845			Otu00309	Bacteria	Proteobacteria	Gammaproteobacteria	Oceanospirillales	Halomonadaceae	Halomonas
Otu00310	0	0	0	0	0	0	0	0	0	0	10	0		0	0	0	0			Otu00310	Bacteria	Proteobacteria	Proteobacteria_unclassified	Proteobacteria_unclassified	Proteobacteria_unclassified	Proteobacteria_unclassified
Otu00311	0	0	0	0	0	0	1	3	0	5	9	56		0	0	0	0			Otu00311	Bacteria	Proteobacteria	Gammaproteobacteria	Legionellales	Coxiellaceae	Coxiella
Otu00312	0	0	0	0	0	0	1	0	0	19	8	11		0	0	0	0			Otu00312	Bacteria	Planctomycetes	Planctomycetacia	Planctomycetales	Planctomycetaceae	Blastopirellula
Otu00313	0	0	0	0	0	0	0	0	0	1	1	12		0	0	0	0			Otu00313	Bacteria	Proteobacteria	Gammaproteobacteria	Thiotrichales	Piscirickettsiaceae	Marine_Methylotrophic_Group_3
Otu00314	1	0	1	37	33	33	0	0	0	1	0	0		0.00170704	0.0324337	0.0605999	0.0879125			Otu00314	Bacteria	Actinobacteria	Actinobacteria	Corynebacteriales	Mycobacteriaceae	Mycobacterium
Otu00315	0	0	0	17	14	14	0	0	0	0	0	0		0	0.0145098	0.0264591	0.0384084			Otu00315	Bacteria	Proteobacteria	Gammaproteobacteria	Oceanospirillales	OM182_clade	OM182_clade_unclassified
Otu00316	1	1	4	12	19	23	0	1	0	0	0	1		0.00512111	0.0145098	0.0298732	0.04609			Otu00316	Bacteria	Bacteroidetes	Flavobacteriia	Flavobacteriales	Flavobacteriaceae	NS4_marine_group
Otu00317	10	12	11	0	0	0	10	7	25	0	0	0		0.0281661	0.0196309	0.00938871	0			Otu00317	Bacteria	Proteobacteria	Gammaproteobacteria	Alteromonadales	Alteromonadaceae	Marinobacter
Otu00318	0	2	0	0	0	0	0	0	0	14	0	0		0.00170704	0.00170704	0	0			Otu00318	Bacteria	Proteobacteria	Gammaproteobacteria	Pseudomonadales	Pseudomonadaceae	Pseudomonas
Otu00320	0	0	0	5	8	14	0	0	0	0	0	0		0	0.0042676	0.0110957	0.023045			Otu00320	Bacteria	Bacteroidetes	Cytophagia	Order_III	Unknown_Family	Unknown_Family_unclassified
Otu00321	0	0	0	0	0	0	0	0	1	7	6	25		0	0	0	0			Otu00321	Bacteria	Planctomycetes	Planctomycetacia	Planctomycetales	Planctomycetaceae	Planctomyces
Otu00322	0	0	0	1	0	0	0	0	0	0	3	0		0	0.000853519	0.000853519	0.000853519			Otu00322	Bacteria	Bacteroidetes	Flavobacteriia	Flavobacteriales	Flavobacteriales_unclassified	Flavobacteriales_unclassified
Otu00323	42	16	28	25	26	26	6	6	0	0	2	3		0.0734026	0.0588928	0.067428	0.065721			Otu00323	Bacteria	Bacteroidetes	Flavobacteriia	Flavobacteriales	Flavobacteriaceae	Muricauda
Otu00324	94	40	111	1	0	1	8	68	0	0	0	0		0.209112	0.129735	0.0955941	0.00170704			Otu00324	Bacteria	Proteobacteria	Alphaproteobacteria	Rhodospirillales	Rhodospirillaceae	Thalassospira
Otu00325	1	0	0	0	0	0	1	1	0	1	4	10		0.000853519	0	0	0			Otu00325	Bacteria	Cyanobacteria	Cyanobacteria	SubsectionI	FamilyI	Synechococcus
Otu00326	0	0	0	0	0	0	0	0	0	7	2	5		0	0	0	0			Otu00326	Bacteria	Planctomycetes	Pla3_lineage	Pla3_lineage_unclassified	Pla3_lineage_unclassified	Pla3_lineage_unclassified
Otu00327	0	0	0	0	0	1	0	3	1	10	1	8		0	0	0	0.000853519			Otu00327	Bacteria	Actinobacteria	Actinobacteria	Actinobacteria_unclassified	Actinobacteria_unclassified	Actinobacteria_unclassified
Otu00328	0	0	0	1	0	0	0	0	0	4	0	2		0	0.000853519	0.000853519	0.000853519			Otu00328	Bacteria	Proteobacteria	Gammaproteobacteria	Salinisphaerales	Salinisphaeraceae	ZD0417_marine_group
Otu00329	0	0	0	0	0	0	0	0	1	9	1	3		0	0	0	0			Otu00329	Bacteria	Proteobacteria	Alphaproteobacteria	SAR11_clade	Chesapeake-Delaware_Bay	Chesapeake-Delaware_Bay_unclassified
Otu00330	0	3	3	4	1	1	0	1	0	7	20	27		0.00512111	0.00853519	0.00682815	0.00512111			Otu00330	Bacteria	Proteobacteria	Alphaproteobacteria	Rhodobacterales	Rhodobacteraceae	Rhodobacteraceae_unclassified
Otu00331	0	1	0	0	0	0	0	0	0	7	0	5		0.000853519	0.000853519	0	0			Otu00331	Bacteria	Proteobacteria	Gammaproteobacteria	Xanthomonadales	Xanthomonadales_Incertae_Sedis	Acidibacter
Otu00332	0	162	4	1	5	5	0	0	0	0	0	1		0.141684	0.142538	0.00853519	0.00938871			Otu00332	Bacteria	Proteobacteria	Alphaproteobacteria	Caulobacterales	Hyphomonadaceae	Ponticaulis
Otu00333	1	0	6	0	0	1	3	1	3	2	0	0		0.00597463	0.00512111	0.00512111	0.000853519			Otu00333	Bacteria	Proteobacteria	Gammaproteobacteria	Pseudomonadales	Pseudomonadaceae	Pseudomonas
Otu00334	0	2	2	0	0	0	1	2	0	0	0	0		0.00341408	0.00341408	0.00170704	0			Otu00334	Bacteria	Verrucomicrobia	Opitutae	MB11C04_marine_group	MB11C04_marine_group_unclassified	MB11C04_marine_group_unclassified
Otu00335	0	0	0	0	0	0	0	0	0	6	53	25		0	0	0	0			Otu00335	Bacteria	Bacteroidetes	Cytophagia	Cytophagales	Flammeovirgaceae	Marinoscillum
Otu00336	0	0	0	0	0	2	0	0	0	0	0	0		0	0	0	0.00170704			Otu00336	Bacteria	Bacteroidetes	Flavobacteriia	Flavobacteriales	Cryomorphaceae	Fluviicola
Otu00337	0	0	0	0	0	0	0	0	1	1	0	0		0	0	0	0			Otu00337	Bacteria	Bacteroidetes	Cytophagia	Order_III	Order_III_unclassified	Order_III_unclassified
Otu00338	2	0	1	10	18	21	0	0	0	0	0	0		0.00256056	0.00938871	0.0247521	0.0418224			Otu00338	Bacteria	Bacteroidetes	Flavobacteriia	Flavobacteriales	Flavobacteriaceae	NS5_marine_group
Otu00339	0	0	0	0	0	0	0	0	0	20	2	0		0	0	0	0			Otu00339	Bacteria	Proteobacteria	Gammaproteobacteria	Gammaproteobacteria_unclassified	Gammaproteobacteria_unclassified	Gammaproteobacteria_unclassified
Otu00340	0	0	0	0	0	0	0	0	0	219	100	184		0	0	0	0			Otu00340	Bacteria	Proteobacteria	Alphaproteobacteria	Alphaproteobacteria_unclassified	Alphaproteobacteria_unclassified	Alphaproteobacteria_unclassified
Otu00341	0	3	0	0	0	0	1	0	0	7	13	16		0.00256056	0.00256056	0	0			Otu00341	Bacteria	Proteobacteria	Gammaproteobacteria	Thiotrichales	Piscirickettsiaceae	Methylophaga
Otu00342	0	0	0	12	12	25	0	0	0	3	0	1		0	0.0102422	0.0204845	0.0418224			Otu00342	Bacteria	Proteobacteria	Gammaproteobacteria	KI89A_clade	KI89A_clade_unclassified	KI89A_clade_unclassified
Otu00343	0	0	0	1	0	2	2	0	1	2	1	2		0	0.000853519	0.000853519	0.00256056			Otu00343	Bacteria	Proteobacteria	Gammaproteobacteria	Xanthomonadales	JTB255_marine_benthic_group	JTB255_marine_benthic_group_unclassified
Otu00344	0	0	0	10	14	12	0	0	0	0	0	0		0	0.00853519	0.0204845	0.0307267			Otu00344	Bacteria	Planctomycetes	Phycisphaerae	Phycisphaerales	Phycisphaeraceae	Urania-1B-19_marine_sediment_group
Otu00345	0	0	0	0	0	0	0	0	0	0	49	22		0	0	0	0			Otu00345	Bacteria	Proteobacteria	Alphaproteobacteria	Rhodobacterales	Rhodobacteraceae	Rhodobacteraceae_unclassified
Otu00346	0	0	0	0	0	0	0	1	0	10	19	23		0	0	0	0			Otu00346	Bacteria	Cyanobacteria	Cyanobacteria	SubsectionIII	FamilyI	Oscillatoria
Otu00347	1	0	2	1	1	2	0	0	1	0	0	130		0.00256056	0.00256056	0.00341408	0.00341408			Otu00347	Bacteria	Proteobacteria	Gammaproteobacteria	Alteromonadales	Pseudoalteromonadaceae	Pseudoalteromonadaceae_unclassified
Otu00348	0	5	0	0	0	0	0	0	0	10	3	13		0.0042676	0.0042676	0	0			Otu00348	Bacteria	Proteobacteria	Betaproteobacteria	Methylophilales	Methylophilaceae	Methylotenera
Otu00349	0	0	0	0	0	0	0	0	0	0	5	1		0	0	0	0			Otu00349	Bacteria	Proteobacteria	Deltaproteobacteria	Bdellovibrionales	Bdellovibrionaceae	OM27_clade
Otu00350	0	0	0	0	0	0	0	0	4	4	0	0		0	0	0	0			Otu00350	Bacteria	Proteobacteria	Gammaproteobacteria	Cellvibrionales	Halieaceae	OM60_clade
Otu00351	0	0	0	0	0	0	0	0	1	1	6	3		0	0	0	0			Otu00351	Bacteria	Proteobacteria	Deltaproteobacteria	Bdellovibrionales	Bacteriovoracaceae	Bacteriovoracaceae_unclassified
Otu00352	1	0	0	8	7	5	0	0	0	0	0	0		0.000853519	0.00682815	0.0128028	0.0170704			Otu00352	Bacteria	Proteobacteria	Alphaproteobacteria	Rhodospirillales	Rhodospirillaceae	Defluviicoccus
Otu00353	0	0	0	16	12	12	0	0	0	0	0	0		0	0.0136563	0.0238985	0.0341408			Otu00353	Bacteria	Proteobacteria	Alphaproteobacteria	Rhizobiales	Rhizobiales_unclassified	Rhizobiales_unclassified
Otu00354	0	3	0	0	0	0	60	95	0	0	0	0		0.00256056	0.00256056	0	0			Otu00354	Bacteria	Proteobacteria	Gammaproteobacteria	Alteromonadales	Idiomarinaceae	Idiomarina
Otu00355	0	0	0	0	0	0	0	0	0	1	15	53		0	0	0	0			Otu00355	Bacteria	TM6	TM6_unclassified	TM6_unclassified	TM6_unclassified	TM6_unclassified
Otu00356	1	1	1	1	0	1	5	6	5	13	0	1		0.00256056	0.00256056	0.00170704	0.00170704			Otu00356	Bacteria	Proteobacteria	Alphaproteobacteria	Caulobacterales	Caulobacteraceae	Phenylobacterium
Otu00357	0	0	0	0	1	0	0	0	0	2	1	0		0	0	0.000853519	0.000853519			Otu00357	Bacteria	Proteobacteria	Gammaproteobacteria	Gammaproteobacteria_unclassified	Gammaproteobacteria_unclassified	Gammaproteobacteria_unclassified
Otu00358	0	0	0	0	0	0	0	1	8	12	0	1		0	0	0	0			Otu00358	Bacteria	Proteobacteria	Alphaproteobacteria	Rhodobacterales	Rhodobacteraceae	Rhodobacteraceae_unclassified
Otu00359	1	0	0	6	6	6	0	0	0	0	0	1		0.000853519	0.00512111	0.0102422	0.0153633			Otu00359	Bacteria	Proteobacteria	Alphaproteobacteria	OCS116_clade	OCS116_clade_unclassified	OCS116_clade_unclassified
Otu00360	100	12	101	0	0	0	0	5	0	0	0	0		0.1818	0.0964477	0.0862054	0			Otu00360	Bacteria	Bacteria_unclassified	Bacteria_unclassified	Bacteria_unclassified	Bacteria_unclassified	Bacteria_unclassified
Otu00361	0	0	0	0	0	0	0	0	0	2	7	0		0	0	0	0			Otu00361	Bacteria	Proteobacteria	Gammaproteobacteria	Thiotrichales	Thiotrichales_Incertae_Sedis	Caedibacter
Otu00362	0	0	3	15	21	19	0	0	0	0	0	0		0.00256056	0.0153633	0.0332872	0.0469435			Otu00362	Bacteria	Proteobacteria	Gammaproteobacteria	Oceanospirillales	SAR86_clade	SAR86_clade_unclassified
Otu00363	0	0	0	1	1	0	1	0	0	1	0	0		0	0.000853519	0.00170704	0.00170704			Otu00363	Bacteria	Proteobacteria	Gammaproteobacteria	Alteromonadales	Pseudoalteromonadaceae	Algicola
Otu00364	2	0	0	11	9	6	0	0	0	0	0	0		0.00170704	0.00938871	0.0170704	0.0221915			Otu00364	Bacteria	Proteobacteria	Gammaproteobacteria	Gammaproteobacteria_unclassified	Gammaproteobacteria_unclassified	Gammaproteobacteria_unclassified
Otu00365	0	0	0	0	0	0	0	0	0	0	3	0		0	0	0	0			Otu00365	Bacteria	Bacteroidetes	Sphingobacteriia	Sphingobacteriales	Saprospiraceae	Aureispira
Otu00366	0	3	0	0	0	0	1	0	0	3	46	27		0.00256056	0.00256056	0	0			Otu00366	Bacteria	Bacteroidetes	Sphingobacteriia	Sphingobacteriales	Saprospiraceae	Saprospiraceae_unclassified
Otu00367	0	0	0	0	0	0	0	0	0	0	10	404		0	0	0	0			Otu00367	Bacteria	Proteobacteria	Alphaproteobacteria	Kordiimonadales	Temperatibacteraceae	Temperatibacter
Otu00368	0	0	0	0	0	0	0	0	3	7	2	3		0	0	0	0			Otu00368	Bacteria	Proteobacteria	Proteobacteria_unclassified	Proteobacteria_unclassified	Proteobacteria_unclassified	Proteobacteria_unclassified
Otu00369	30	29	15	0	0	0	0	23	4	17	1	1		0.0631604	0.0375548	0.0128028	0			Otu00369	Bacteria	Bacteroidetes	Flavobacteriia	Flavobacteriales	Flavobacteriaceae	Aquibacter
Otu00370	1	0	2	2	3	2	0	0	0	1	0	0		0.00256056	0.00341408	0.00597463	0.00597463			Otu00370	Bacteria	Proteobacteria	Alphaproteobacteria	Rickettsiales	SAR116_clade	SAR116_clade_unclassified
Otu00371	0	0	0	0	0	0	0	0	0	6	6	8		0	0	0	0			Otu00371	Bacteria	Proteobacteria	Betaproteobacteria	Methylophilales	Methylophilaceae	OM43_clade
Otu00372	0	0	0	0	0	0	0	0	0	4	0	2		0	0	0	0			Otu00372	Bacteria	Bacteria_unclassified	Bacteria_unclassified	Bacteria_unclassified	Bacteria_unclassified	Bacteria_unclassified
Otu00373	1	1	1	23	35	44	0	0	0	0	0	0		0.00256056	0.021338	0.0503576	0.0870589			Otu00373	Bacteria	Proteobacteria	Deltaproteobacteria	Sh765B-TzT-29	Sh765B-TzT-29_unclassified	Sh765B-TzT-29_unclassified
Otu00374	0	0	0	0	0	0	0	1	0	10	5	2		0	0	0	0			Otu00374	Bacteria	Bacteroidetes	Flavobacteriia	Flavobacteriales	Flavobacteriaceae	Robiginitalea
Otu00375	0	0	0	0	0	0	43	48	2	3	0	0		0	0	0	0			Otu00375	Bacteria	Proteobacteria	Gammaproteobacteria	Oceanospirillales	Oceanospirillaceae	Oceanospirillaceae_unclassified
Otu00376	1	0	0	7	0	4	0	0	0	0	0	0		0.000853519	0.00597463	0.00597463	0.00938871			Otu00376	Bacteria	Cyanobacteria	Cyanobacteria	SubsectionI	FamilyI	Prochlorococcus
Otu00377	0	0	0	12	23	13	0	0	0	6	1	5		0	0.0102422	0.0298732	0.0409689			Otu00377	Archaea	Archaea_unclassified	Archaea_unclassified	Archaea_unclassified	Archaea_unclassified	Archaea_unclassified
Otu00378	3	0	0	3	11	8	0	0	0	1	0	0		0.00256056	0.00256056	0.0119493	0.0187774			Otu00378	Bacteria	Proteobacteria	Alphaproteobacteria	Sphingomonadales	Sphingomonadales_unclassified	Sphingomonadales_unclassified
Otu00379	1	0	2	7	9	6	0	0	0	10	2	5		0.00256056	0.00768167	0.0153633	0.0187774			Otu00379	Bacteria	Actinobacteria	Actinobacteria	Micrococcales	Microbacteriaceae	ML602J-51
Otu00380	0	0	0	0	0	0	0	0	1	7	2	6		0	0	0	0			Otu00380	Bacteria	Actinobacteria	Acidimicrobiia	Acidimicrobiales	Acidimicrobiaceae	CL500-29_marine_group
Otu00381	0	0	1	23	25	29	0	0	0	0	0	0		0.000853519	0.0204845	0.0418224	0.065721			Otu00381	Bacteria	Proteobacteria	Gammaproteobacteria	KI89A_clade	KI89A_clade_unclassified	KI89A_clade_unclassified
Otu00382	0	0	0	0	0	0	2	2	1	3	5	16		0	0	0	0			Otu00382	Bacteria	Firmicutes	Clostridia	Clostridiales	Clostridiaceae_1	Clostridium_sensu_stricto_1
Otu00383	0	0	0	2	0	0	0	0	0	0	0	0		0	0.00170704	0.00170704	0.00170704			Otu00383	Bacteria	Proteobacteria	Alphaproteobacteria	OCS116_clade	OCS116_clade_unclassified	OCS116_clade_unclassified
Otu00384	0	0	0	0	0	2	0	1	0	3	2	9		0	0	0	0.00170704			Otu00384	Bacteria	Actinobacteria	Actinobacteria	PeM15	PeM15_unclassified	PeM15_unclassified
Otu00385	0	0	0	0	1	2	0	1	2	0	0	1		0	0	0.000853519	0.00256056			Otu00385	Bacteria	Bacteroidetes	Sphingobacteriia	Sphingobacteriales	NS11-12_marine_group	NS11-12_marine_group_unclassified
Otu00386	0	0	0	9	8	3	0	0	0	1	0	1		0	0.00768167	0.0145098	0.0170704			Otu00386	Bacteria	Proteobacteria	Alphaproteobacteria	OCS116_clade	OCS116_clade_unclassified	OCS116_clade_unclassified
Otu00387	0	0	0	1	5	7	0	0	0	0	0	0		0	0.000853519	0.00512111	0.0110957			Otu00387	Bacteria	Proteobacteria	Alphaproteobacteria	Rhodospirillales	Rhodospirillales_unclassified	Rhodospirillales_unclassified
Otu00388	0	0	0	0	0	0	1	0	0	7	2	7		0	0	0	0			Otu00388	Bacteria	Proteobacteria	TA18	TA18_unclassified	TA18_unclassified	TA18_unclassified
Otu00389	0	0	0	0	0	2	0	0	1	1	0	0		0	0	0	0.00170704			Otu00389	Bacteria	Proteobacteria	Gammaproteobacteria	Gammaproteobacteria_unclassified	Gammaproteobacteria_unclassified	Gammaproteobacteria_unclassified
Otu00390	0	0	0	0	0	0	1	0	1	3	0	3		0	0	0	0			Otu00390	Bacteria	Proteobacteria	Gammaproteobacteria	Gammaproteobacteria_unclassified	Gammaproteobacteria_unclassified	Gammaproteobacteria_unclassified
Otu00391	0	0	0	12	11	17	0	0	0	0	0	0		0	0.0102422	0.0196309	0.0341408			Otu00391	Bacteria	Proteobacteria	Gammaproteobacteria	Oceanospirillales	MBAE14	MBAE14_unclassified
Otu00392	0	0	0	0	0	0	0	0	0	7	2	4		0	0	0	0			Otu00392	Bacteria	Verrucomicrobia	Verrucomicrobiae	Verrucomicrobiales	DEV007	DEV007_unclassified
Otu00393	1	9	1	0	0	1	0	0	0	0	0	0		0.00938871	0.00853519	0.000853519	0.000853519			Otu00393	Bacteria	Proteobacteria	Gammaproteobacteria	Gammaproteobacteria_unclassified	Gammaproteobacteria_unclassified	Gammaproteobacteria_unclassified
Otu00394	1	0	4	10	8	16	0	0	0	0	0	0		0.0042676	0.0119493	0.0187774	0.0290196			Otu00394	Bacteria	Bacteroidetes	Flavobacteriia	Flavobacteriales	Flavobacteriaceae	Aureicoccus
Otu00395	156	2	87	2	0	0	2	12	0	0	0	0		0.209112	0.0776702	0.0759632	0.00170704			Otu00395	Bacteria	Bacteroidetes	Flavobacteriia	Flavobacteriales	Flavobacteriaceae	Flavobacterium
Otu00396	0	0	0	0	0	0	2	1	0	0	0	0		0	0	0	0			Otu00396	Bacteria	Proteobacteria	Gammaproteobacteria	Oceanospirillales	Oceanospirillaceae	Thalassolituus
Otu00397	0	0	0	0	0	0	0	0	0	10	16	16		0	0	0	0			Otu00397	Bacteria	Bacteroidetes	Sphingobacteriia	Sphingobacteriales	Saprospiraceae	Phaeodactylibacter
Otu00398	0	0	0	0	0	0	1	2	1	0	0	0		0	0	0	0			Otu00398	Bacteria	Proteobacteria	Gammaproteobacteria	Oceanospirillales	Oceanospirillaceae	Balneatrix
Otu00399	0	0	0	0	0	0	0	0	1	0	0	0		0	0	0	0			Otu00399	Bacteria	Verrucomicrobia	Verrucomicrobiae	Verrucomicrobiales	DEV007	DEV007_unclassified
Otu00400	0	1	0	13	6	14	0	0	0	0	0	0		0.000853519	0.0119493	0.0162169	0.0281661			Otu00400	Bacteria	Proteobacteria	Alphaproteobacteria	Caulobacterales	Hyphomonadaceae	Litorimonas
Otu00401	0	0	0	14	19	16	0	0	0	0	0	0		0	0.0119493	0.0281661	0.0418224			Otu00401	Bacteria	Planctomycetes	OM190	OM190_unclassified	OM190_unclassified	OM190_unclassified
Otu00402	0	0	0	0	1	0	0	0	0	0	1	0		0	0	0.000853519	0.000853519			Otu00402	Bacteria	Proteobacteria	Proteobacteria_unclassified	Proteobacteria_unclassified	Proteobacteria_unclassified	Proteobacteria_unclassified
Otu00403	0	0	0	15	4	2	1	0	0	1	1	2		0	0.0128028	0.0162169	0.0179239			Otu00403	Bacteria	Proteobacteria	Gammaproteobacteria	Pseudomonadales	Moraxellaceae	Acinetobacter
Otu00404	0	0	0	0	0	0	0	0	0	7	4	2		0	0	0	0			Otu00404	Archaea	Archaea_unclassified	Archaea_unclassified	Archaea_unclassified	Archaea_unclassified	Archaea_unclassified
Otu00405	0	0	0	68	83	54	0	0	0	0	0	0		0	0.0580393	0.128881	0.174971			Otu00405	Bacteria	Verrucomicrobia	OPB35_soil_group	OPB35_soil_group_unclassified	OPB35_soil_group_unclassified	OPB35_soil_group_unclassified
Otu00406	0	0	0	0	0	0	1	0	0	9	0	4		0	0	0	0			Otu00406	Bacteria	Proteobacteria	Gammaproteobacteria	Legionellales	Coxiellaceae	Coxiella
Otu00407	0	0	0	12	5	3	0	0	0	121	37	12		0	0.0102422	0.0145098	0.0170704			Otu00407	Bacteria	Proteobacteria	Gammaproteobacteria	Cellvibrionales	Spongiibacteraceae	BD1-7_clade
Otu00408	0	0	0	0	0	0	1	0	0	11	2	3		0	0	0	0			Otu00408	Bacteria	Proteobacteria	Deltaproteobacteria	Sh765B-TzT-29	Sh765B-TzT-29_unclassified	Sh765B-TzT-29_unclassified
Otu00409	0	0	0	0	0	0	1	1	0	0	0	0		0	0	0	0			Otu00409	Bacteria	Proteobacteria	Gammaproteobacteria	Gammaproteobacteria_unclassified	Gammaproteobacteria_unclassified	Gammaproteobacteria_unclassified
Otu00410	0	0	0	0	0	0	1	3	0	5	1	3		0	0	0	0			Otu00410	Bacteria	Proteobacteria	Gammaproteobacteria	Cellvibrionales	Cellvibrionales_unclassified	Cellvibrionales_unclassified
Otu00411	0	0	0	6	4	2	0	0	0	1	9	12		0	0.00512111	0.00853519	0.0102422			Otu00411	Bacteria	Bacteroidetes	Sphingobacteriia	Sphingobacteriales	Saprospiraceae	Saprospiraceae_unclassified
Otu00412	25	17	36	3	2	3	0	0	0	0	0	0		0.0665745	0.0477971	0.0349943	0.00682815			Otu00412	Bacteria	Proteobacteria	Gammaproteobacteria	Oceanospirillales	Alcanivoracaceae	Kangiella
Otu00413	0	0	0	0	0	0	0	0	0	0	2	3		0	0	0	0			Otu00413	Bacteria	Proteobacteria	Deltaproteobacteria	Myxococcales	Myxococcales_unclassified	Myxococcales_unclassified
Otu00414	0	0	0	3	0	0	0	0	0	1	0	2		0	0.00256056	0.00256056	0.00256056			Otu00414	Bacteria	Proteobacteria	Gammaproteobacteria	Alteromonadales	Pseudoalteromonadaceae	Pseudoalteromonas
Otu00416	3	0	0	7	1	4	0	1	0	0	0	0		0.00256056	0.00597463	0.00682815	0.0102422			Otu00416	Bacteria	Proteobacteria	Alphaproteobacteria	Rickettsiales	Rickettsiales_Incertae_Sedis	Rickettsiales_Incertae_Sedis_unclassified
Otu00417	0	0	0	9	7	5	0	0	0	0	45	77		0	0.00768167	0.0136563	0.0179239			Otu00417	Bacteria	Proteobacteria	Alphaproteobacteria	Rickettsiales	AKIW1012	AKIW1012_unclassified
Otu00419	0	0	0	18	15	10	0	0	0	0	0	0		0	0.0153633	0.0281661	0.0367013			Otu00419	Bacteria	Bacteroidetes	Cytophagia	Cytophagales	Flammeovirgaceae	Ekhidna
Otu00420	0	0	0	0	0	0	1	0	0	0	49	45		0	0	0	0			Otu00420	Bacteria	Proteobacteria	Gammaproteobacteria	Gammaproteobacteria_unclassified	Gammaproteobacteria_unclassified	Gammaproteobacteria_unclassified
Otu00421	0	0	0	1	0	0	3	2	0	29	2	6		0	0.000853519	0.000853519	0.000853519			Otu00421	Bacteria	Proteobacteria	Alphaproteobacteria	Rhodobacterales	Rhodobacteraceae	Rhodobacteraceae_unclassified
Otu00422	1	0	1	4	5	7	0	0	1	1	0	0		0.00170704	0.0042676	0.00853519	0.0136563			Otu00422	Bacteria	Proteobacteria	Gammaproteobacteria	Oceanospirillales	Halomonadaceae	Halomonas
Otu00423	77	0	85	0	1	2	0	2	0	0	0	0		0.13827	0.0725491	0.0734026	0.00256056			Otu00423	Bacteria	Proteobacteria	Alphaproteobacteria	Kordiimonadales	Kordiimonadaceae	Kordiimonas
Otu00424	0	0	0	7	9	10	0	0	0	1	0	2		0	0.00597463	0.0136563	0.0221915			Otu00424	Archaea	Thaumarchaeota	Marine_Group_I	Unknown_Order	Unknown_Family	Candidatus_Nitrosopumilus
Otu00425	0	0	0	0	0	2	0	0	0	3	0	1		0	0	0	0.00170704			Otu00425	Bacteria	Proteobacteria	Gammaproteobacteria	KI89A_clade	KI89A_clade_unclassified	KI89A_clade_unclassified
Otu00426	0	0	0	0	0	0	0	0	0	1	3	1		0	0	0	0			Otu00426	Bacteria	Bacteroidetes	Sphingobacteriia	Sphingobacteriales	Saprospiraceae	Rubidimonas
Otu00427	0	0	0	0	0	0	0	0	0	5	7	8		0	0	0	0			Otu00427	Bacteria	Verrucomicrobia	Verrucomicrobiae	Verrucomicrobiales	DEV007	DEV007_unclassified
Otu00428	0	0	5	2	5	5	0	0	0	0	0	0		0.0042676	0.00597463	0.0102422	0.0102422			Otu00428	Bacteria	Bacteroidetes	Flavobacteriia	Flavobacteriales	Flavobacteriaceae	NS4_marine_group
Otu00429	0	0	0	0	0	0	0	0	0	1	3	0		0	0	0	0			Otu00429	Bacteria	Proteobacteria	Gammaproteobacteria	Cellvibrionales	Porticoccaceae	C1-B045
Otu00430	0	2	0	0	0	0	0	0	2	0	0	0		0.00170704	0.00170704	0	0			Otu00430	Bacteria	Proteobacteria	Gammaproteobacteria	Oceanospirillales	Halomonadaceae	Salinicola
Otu00431	1	4	0	0	0	0	0	0	0	3	7	8		0.0042676	0.00341408	0	0			Otu00431	Bacteria	Proteobacteria	Gammaproteobacteria	Cellvibrionales	Spongiibacteraceae	Spongiibacter
Otu00432	0	0	0	0	0	0	0	0	1	1	15	18		0	0	0	0			Otu00432	Bacteria	Proteobacteria	Alphaproteobacteria	Alphaproteobacteria_unclassified	Alphaproteobacteria_unclassified	Alphaproteobacteria_unclassified
Otu00433	0	0	0	0	0	0	0	1	0	1	0	2		0	0	0	0			Otu00433	Bacteria	Proteobacteria	Gammaproteobacteria	Thiotrichales	Thiotrichales_Incertae_Sedis	Caedibacter
Otu00434	0	0	0	0	0	0	0	0	1	0	0	1		0	0	0	0			Otu00434	Bacteria	Proteobacteria	Alphaproteobacteria	Rhodobacterales	Rhodobacteraceae	Rhodobacteraceae_unclassified
Otu00435	0	0	0	0	0	0	0	0	0	6	0	1		0	0	0	0			Otu00435	Bacteria	Proteobacteria	Proteobacteria_unclassified	Proteobacteria_unclassified	Proteobacteria_unclassified	Proteobacteria_unclassified
Otu00436	14	10	7	0	5	0	4	2	0	3	2	2		0.0264591	0.0145098	0.0102422	0.0042676			Otu00436	Bacteria	Proteobacteria	Alphaproteobacteria	Rhodobacterales	Rhodobacteraceae	Rhodobacteraceae_unclassified
Otu00437	1	1	0	1	2	1	0	0	0	0	0	0		0.00170704	0.00170704	0.00256056	0.00341408			Otu00437	Bacteria	Proteobacteria	Gammaproteobacteria	Cellvibrionales	Porticoccaceae	Porticoccaceae_unclassified
Otu00438	0	0	0	0	0	0	0	0	0	6	0	0		0	0	0	0			Otu00438	Bacteria	Proteobacteria	Gammaproteobacteria	Vibrionales	Vibrionaceae	Enterovibrio
Otu00439	0	0	0	0	0	2	0	0	0	0	1	0		0	0	0	0.00170704			Otu00439	Bacteria	Proteobacteria	Alphaproteobacteria	Rhodospirillales	Rhodospirillaceae	Rhodospirillaceae_unclassified
Otu00440	0	1	0	0	0	0	0	0	0	0	64	32		0.000853519	0.000853519	0	0			Otu00440	Bacteria	Proteobacteria	Alphaproteobacteria	Rhodobacterales	Rhodobacteraceae	Rhodobacteraceae_unclassified
Otu00441	0	0	0	6	5	2	0	0	0	0	0	0		0	0.00512111	0.00938871	0.0110957			Otu00441	Bacteria	Proteobacteria	Gammaproteobacteria	Salinisphaerales	Salinisphaeraceae	Salinisphaera
Otu00442	1	0	4	3	4	2	1	0	0	0	0	2		0.0042676	0.00597463	0.00938871	0.00768167			Otu00442	Bacteria	Proteobacteria	Gammaproteobacteria	Thiotrichales	Thiotrichaceae	Thiothrix
Otu00443	0	0	0	0	0	0	0	0	0	1	0	0		0	0	0	0			Otu00443	Bacteria	Bacteroidetes	Sphingobacteriia	Sphingobacteriales	Saprospiraceae	Aureispira
Otu00444	0	0	0	1	0	0	0	0	0	0	3	0		0	0.000853519	0.000853519	0.000853519			Otu00444	Bacteria	Bacteroidetes	Flavobacteriia	Flavobacteriales	NS9_marine_group	NS9_marine_group_unclassified
Otu00445	0	0	0	0	0	0	0	1	0	1	8	11		0	0	0	0			Otu00445	Bacteria	Planctomycetes	OM190	OM190_unclassified	OM190_unclassified	OM190_unclassified
Otu00446	1	1	0	0	0	0	3	9	1	0	0	0		0.00170704	0.000853519	0	0			Otu00446	Bacteria	Proteobacteria	Gammaproteobacteria	Oceanospirillales	Oceanospirillaceae	Thalassolituus
Otu00447	1	7	0	5	5	1	0	0	0	2	0	1		0.00682815	0.0102422	0.00853519	0.00938871			Otu00447	Bacteria	Proteobacteria	Alphaproteobacteria	Rhizobiales	Rhodobiaceae	Parvibaculum
Otu00448	0	0	0	0	0	0	2	0	0	4	1	0		0	0	0	0			Otu00448	Bacteria	Proteobacteria	Gammaproteobacteria	Order_Incertae_Sedis	Family_Incertae_Sedis	Marinicella
Otu00449	0	1	0	0	0	0	0	2	0	2	5	5		0.000853519	0.000853519	0	0			Otu00449	Bacteria	Actinobacteria	Actinobacteria	Micrococcales	Microbacteriaceae	Candidatus_Aquiluna
Otu00450	0	0	0	0	1	1	0	0	0	0	0	0		0	0	0.000853519	0.00170704			Otu00450	Bacteria	Proteobacteria	Gammaproteobacteria	Xanthomonadales	Xanthomonadaceae	Panacagrimonas
Otu00451	0	0	0	3	4	3	0	1	0	4	0	0		0	0.00256056	0.00597463	0.00853519			Otu00451	Bacteria	Proteobacteria	Alphaproteobacteria	Sphingomonadales	Sphingomonadaceae	Sphingopyxis
Otu00452	0	0	0	0	0	0	0	0	0	1	0	0		0	0	0	0			Otu00452	Bacteria	Marinimicrobia_	Marinimicrobia__unclassified	Marinimicrobia__unclassified	Marinimicrobia__unclassified	Marinimicrobia__unclassified
Otu00453	0	0	0	0	0	0	0	0	0	13	35	6		0	0	0	0			Otu00453	Bacteria	Bacteroidetes	Flavobacteriia	Flavobacteriales	Flavobacteriaceae	Tenacibaculum
Otu00454	0	0	1	12	20	13	0	0	0	0	0	0		0.000853519	0.0110957	0.0281661	0.0384084			Otu00454	Bacteria	Bacteria_unclassified	Bacteria_unclassified	Bacteria_unclassified	Bacteria_unclassified	Bacteria_unclassified
Otu00455	0	0	0	0	0	0	1	0	1	0	2	1		0	0	0	0			Otu00455	Bacteria	Bacteroidetes	Flavobacteriia	Flavobacteriales	Cryomorphaceae	Owenweeksia
Otu00456	0	0	0	9	6	2	0	0	0	0	0	0		0	0.00768167	0.0128028	0.0145098			Otu00456	Bacteria	Bacteroidetes	Cytophagia	Order_III	Unknown_Family	Balneola
Otu00457	0	0	0	0	0	0	0	0	0	0	8	21		0	0	0	0			Otu00457	Bacteria	Proteobacteria	Alphaproteobacteria	Rhodobacterales	Rhodobacteraceae	Rhodobacteraceae_unclassified
Otu00458	0	0	0	0	0	0	0	1	0	1	4	9		0	0	0	0			Otu00458	Bacteria	Cyanobacteria	Cyanobacteria	SubsectionI	FamilyI	Synechococcus
Otu00459	0	0	0	0	0	0	0	0	0	5	9	7		0	0	0	0			Otu00459	Bacteria	Bacteria_unclassified	Bacteria_unclassified	Bacteria_unclassified	Bacteria_unclassified	Bacteria_unclassified
Otu00460	1	3	3	0	1	1	0	0	0	0	0	0		0.00597463	0.00512111	0.00341408	0.00170704			Otu00460	Bacteria	Bacteroidetes	Flavobacteriia	Flavobacteriales	Cryomorphaceae	Owenweeksia
Otu00461	0	0	0	0	0	0	0	0	0	0	2	0		0	0	0	0			Otu00461	Bacteria	Proteobacteria	Deltaproteobacteria	Bdellovibrionales	Bacteriovoracaceae	Peredibacter
Otu00462	0	1	1	5	2	7	0	0	0	0	2	1		0.00170704	0.00597463	0.00682815	0.0119493			Otu00462	Bacteria	Bacteroidetes	Flavobacteriia	Flavobacteriales	Flavobacteriaceae	Flavobacteriaceae_unclassified
Otu00463	4	14	9	1	1	0	0	0	0	0	0	0		0.023045	0.0204845	0.00938871	0.00170704			Otu00463	Bacteria	Proteobacteria	Gammaproteobacteria	34P16	34P16_unclassified	34P16_unclassified
Otu00464	0	1	1	0	0	0	0	0	1	0	0	0		0.00170704	0.00170704	0.000853519	0			Otu00464	Bacteria	Cyanobacteria	Cyanobacteria	SubsectionI	FamilyI	Synechococcus
Otu00465	0	0	0	0	0	0	0	0	0	9	5	3		0	0	0	0			Otu00465	Bacteria	Bacteroidetes	Cytophagia	Order_III	Unknown_Family	Balneola
Otu00466	0	0	0	0	0	0	0	0	0	0	2	1		0	0	0	0			Otu00466	Bacteria	Verrucomicrobia	Opitutae	MB11C04_marine_group	MB11C04_marine_group_unclassified	MB11C04_marine_group_unclassified
Otu00467	0	0	0	3	2	0	0	0	0	11	3	3		0	0.00256056	0.0042676	0.0042676			Otu00467	Bacteria	Proteobacteria	Deltaproteobacteria	Bdellovibrionales	Bacteriovoracaceae	Bacteriovoracaceae_unclassified
Otu00468	2	2	1	4	5	8	0	0	0	0	0	0		0.0042676	0.00597463	0.00853519	0.0145098			Otu00468	Bacteria	Proteobacteria	Alphaproteobacteria	Parvularculales	Parvularculaceae	Parvularcula
Otu00469	0	0	0	0	0	0	0	0	0	3	3	1		0	0	0	0			Otu00469	Bacteria	Bacteroidetes	Flavobacteriia	Flavobacteriales	Cryomorphaceae	Fluviicola
Otu00470	0	0	0	0	0	0	0	0	0	0	0	2		0	0	0	0			Otu00470	Bacteria	Proteobacteria	Gammaproteobacteria	Cellvibrionales	Halieaceae	OM60_clade
Otu00472	0	0	0	14	8	15	0	0	0	3	0	0		0	0.0119493	0.0187774	0.0315802			Otu00472	Bacteria	Proteobacteria	Alphaproteobacteria	SAR11_clade	Surface_1	Surface_1_unclassified
Otu00473	0	0	0	1	0	0	0	0	0	1	0	0		0	0.000853519	0.000853519	0.000853519			Otu00473	Bacteria	Proteobacteria	Gammaproteobacteria	Oceanospirillales	Oceanospirillaceae	Pseudospirillum
Otu00474	0	0	0	1	1	1	0	0	0	0	0	0		0	0.000853519	0.00170704	0.00256056			Otu00474	Bacteria	Proteobacteria	Alphaproteobacteria	Rhodospirillales	Rhodospirillaceae	Defluviicoccus
Otu00475	0	0	2	7	17	22	0	0	0	0	0	0		0.00170704	0.00768167	0.0221915	0.0392619			Otu00475	Bacteria	Proteobacteria	Alphaproteobacteria	Alphaproteobacteria_unclassified	Alphaproteobacteria_unclassified	Alphaproteobacteria_unclassified
Otu00476	0	0	0	15	11	20	0	0	0	21	11	26		0	0.0128028	0.0221915	0.0392619			Otu00476	Bacteria	Proteobacteria	Gammaproteobacteria	Legionellales	Coxiellaceae	Coxiella
Otu00477	0	0	0	0	0	0	0	0	0	1	3	2		0	0	0	0			Otu00477	Bacteria	Verrucomicrobia	Verrucomicrobia_unclassified	Verrucomicrobia_unclassified	Verrucomicrobia_unclassified	Verrucomicrobia_unclassified
Otu00479	0	0	0	0	0	0	0	1	0	0	2	21		0	0	0	0			Otu00479	Bacteria	Proteobacteria	Gammaproteobacteria	Legionellales	Coxiellaceae	Coxiella
Otu00480	0	0	0	0	0	0	0	1	0	5	0	3		0	0	0	0			Otu00480	Bacteria	Proteobacteria	Gammaproteobacteria	Order_Incertae_Sedis	Family_Incertae_Sedis	Marinicella
Otu00481	0	0	0	2	2	2	1	0	0	3	1	0		0	0.00170704	0.00341408	0.00512111			Otu00481	Bacteria	Proteobacteria	Gammaproteobacteria	Gammaproteobacteria_unclassified	Gammaproteobacteria_unclassified	Gammaproteobacteria_unclassified
Otu00482	0	0	0	0	0	0	0	0	0	0	1	0		0	0	0	0			Otu00482	Bacteria	Proteobacteria	Proteobacteria_unclassified	Proteobacteria_unclassified	Proteobacteria_unclassified	Proteobacteria_unclassified
Otu00483	0	0	0	0	0	0	0	0	0	5	2	2		0	0	0	0			Otu00483	Bacteria	Cyanobacteria	Cyanobacteria	SubsectionI	FamilyI	FamilyI_unclassified
Otu00484	0	0	0	22	42	16	0	0	0	1	0	0		0	0.0187774	0.0546252	0.0682815			Otu00484	Bacteria	Proteobacteria	Gammaproteobacteria	Cellvibrionales	Spongiibacteraceae	BD1-7_clade
Otu00485	0	0	0	0	2	0	0	0	0	0	0	0		0	0	0.00170704	0.00170704			Otu00485	Bacteria	Proteobacteria	Gammaproteobacteria	Alteromonadales	Alteromonadaceae	Alteromonadaceae_unclassified
Otu00486	1	0	3	0	0	0	0	2	0	1	0	0		0.00341408	0.00256056	0.00256056	0			Otu00486	Bacteria	Proteobacteria	Gammaproteobacteria	Pseudomonadales	Moraxellaceae	Acinetobacter
Otu00487	3	0	0	0	0	0	0	0	0	0	0	0		0.00256056	0	0	0			Otu00487	Bacteria	Proteobacteria	Alphaproteobacteria	Sneathiellales	Sneathiellaceae	Sneathiella
Otu00488	0	0	0	18	19	25	0	1	0	0	0	0		0	0.0153633	0.0315802	0.0529182			Otu00488	Bacteria	Proteobacteria	Alphaproteobacteria	Rhodospirillales	Rhodospirillaceae	Defluviicoccus
Otu00489	0	0	0	0	0	0	0	1	0	8	5	4		0	0	0	0			Otu00489	Bacteria	Verrucomicrobia	Verrucomicrobiae	Verrucomicrobiales	DEV007	DEV007_unclassified
Otu00490	0	0	0	0	0	0	0	1	0	3	0	0		0	0	0	0			Otu00490	Bacteria	Proteobacteria	Proteobacteria_unclassified	Proteobacteria_unclassified	Proteobacteria_unclassified	Proteobacteria_unclassified
Otu00491	0	0	0	1	0	0	0	0	0	1	0	0		0	0.000853519	0.000853519	0.000853519			Otu00491	Bacteria	Proteobacteria	Gammaproteobacteria	Oceanospirillales	Alcanivoracaceae	Alcanivorax
Otu00492	0	0	0	4	7	9	0	0	0	0	0	0		0	0.00341408	0.00938871	0.0170704			Otu00492	Bacteria	Planctomycetes	Planctomycetes_unclassified	Planctomycetes_unclassified	Planctomycetes_unclassified	Planctomycetes_unclassified
Otu00493	0	1	0	2	2	0	0	0	2	3	0	0		0.000853519	0.00256056	0.00341408	0.00341408			Otu00493	Bacteria	Proteobacteria	Alphaproteobacteria	SAR11_clade	SAR11_clade_unclassified	SAR11_clade_unclassified
Otu00494	0	0	0	0	0	0	0	0	0	8	2	4		0	0	0	0			Otu00494	Bacteria	Proteobacteria	Alphaproteobacteria	Alphaproteobacteria_unclassified	Alphaproteobacteria_unclassified	Alphaproteobacteria_unclassified
Otu00495	0	0	0	0	0	0	0	0	0	3	2	0		0	0	0	0			Otu00495	Bacteria	Proteobacteria	Gammaproteobacteria	Cellvibrionales	Halieaceae	Halieaceae_unclassified
Otu00496	0	0	0	0	0	0	1	2	0	30	9	7		0	0	0	0			Otu00496	Bacteria	Bacteroidetes	Flavobacteriia	Flavobacteriales	Flavobacteriaceae	Aquibacter
Otu00497	0	0	0	0	0	0	0	0	0	2	8	7		0	0	0	0			Otu00497	Bacteria	Verrucomicrobia	Opitutae	Opitutae_unclassified	Opitutae_unclassified	Opitutae_unclassified
Otu00498	0	0	0	3	1	2	0	0	0	0	1	0		0	0.00256056	0.00341408	0.00512111			Otu00498	Bacteria	Proteobacteria	Alphaproteobacteria	Rickettsiales	SAR116_clade	SAR116_clade_unclassified
Otu00499	0	0	0	0	0	0	0	0	0	1	2	2		0	0	0	0			Otu00499	Bacteria	Planctomycetes	Planctomycetacia	Planctomycetales	Planctomycetaceae	Planctomyces
Otu00500	0	0	0	0	0	0	0	0	0	15	4	3		0	0	0	0			Otu00500	Bacteria	Planctomycetes	OM190	OM190_unclassified	OM190_unclassified	OM190_unclassified
Otu00502	0	0	0	0	0	0	0	0	0	3	1	4		0	0	0	0			Otu00502	Bacteria	Cyanobacteria	Cyanobacteria_unclassified	Cyanobacteria_unclassified	Cyanobacteria_unclassified	Cyanobacteria_unclassified
Otu00503	0	0	0	5	6	8	0	0	0	0	0	0		0	0.0042676	0.00938871	0.0162169			Otu00503	Bacteria	Acidobacteria	Holophagae	Subgroup_10	CA002	CA002_unclassified
Otu00504	0	0	0	0	0	0	0	0	0	1	2	3		0	0	0	0			Otu00504	Bacteria	Planctomycetes	Planctomycetacia	Planctomycetales	Planctomycetaceae	Blastopirellula
Otu00505	0	0	0	1	2	4	0	0	0	4	2	5		0	0.000853519	0.00256056	0.00597463			Otu00505	Bacteria	Planctomycetes	OM190	OM190_unclassified	OM190_unclassified	OM190_unclassified
Otu00506	0	1	0	0	0	0	0	0	1	5	2	6		0.000853519	0.000853519	0	0			Otu00506	Bacteria	Verrucomicrobia	Spartobacteria	Chthoniobacterales	LD29	LD29_unclassified
Otu00507	0	0	1	0	0	0	0	2	0	5	4	11		0.000853519	0.000853519	0.000853519	0			Otu00507	Bacteria	Proteobacteria	Alphaproteobacteria	Rhodobacterales	Rhodobacteraceae	Seohaeicola
Otu00508	0	0	0	0	0	0	0	0	0	2	1	0		0	0	0	0			Otu00508	Bacteria	Proteobacteria	Gammaproteobacteria	Chromatiales	Chromatiaceae	Nitrosococcus
Otu00509	0	5	3	0	0	1	0	1	1	4	15	7		0.00682815	0.00682815	0.00256056	0.000853519			Otu00509	Bacteria	Proteobacteria	Alphaproteobacteria	Rhodospirillales	Rhodospirillaceae	Thalassospira
Otu00510	0	0	0	6	11	5	0	0	0	0	1	0		0	0.00512111	0.0145098	0.0187774			Otu00510	Bacteria	Bacteroidetes	Sphingobacteriia	Sphingobacteriales	Saprospiraceae	Phaeodactylibacter
Otu00511	0	0	0	5	1	0	0	0	0	0	0	0		0	0.0042676	0.00512111	0.00512111			Otu00511	Bacteria	Verrucomicrobia	Opitutae	Puniceicoccales	Puniceicoccaceae	Coraliomargarita
Otu00514	0	0	0	0	0	0	1	0	0	1	0	2		0	0	0	0			Otu00514	Bacteria	Proteobacteria	Gammaproteobacteria	Gammaproteobacteria_unclassified	Gammaproteobacteria_unclassified	Gammaproteobacteria_unclassified
Otu00516	0	0	0	0	0	0	0	0	1	1	0	0		0	0	0	0			Otu00516	Bacteria	Bacteroidetes	Flavobacteriia	Flavobacteriales	NS9_marine_group	NS9_marine_group_unclassified
Otu00517	1	0	0	5	8	12	0	0	0	7	0	2		0.000853519	0.0042676	0.0110957	0.021338			Otu00517	Bacteria	Proteobacteria	Gammaproteobacteria	Gammaproteobacteria_unclassified	Gammaproteobacteria_unclassified	Gammaproteobacteria_unclassified
Otu00518	0	0	0	0	0	0	0	0	0	8	1	4		0	0	0	0			Otu00518	Bacteria	Proteobacteria	Gammaproteobacteria	Legionellales	Coxiellaceae	Coxiella
Otu00519	1	1	0	0	0	2	5	6	0	0	26	1		0.00170704	0.000853519	0	0.00170704			Otu00519	Bacteria	Proteobacteria	Alphaproteobacteria	Rhodobacterales	Rhodobacteraceae	Rhodobacteraceae_unclassified
Otu00520	0	0	0	0	0	0	1	0	1	0	0	0		0	0	0	0			Otu00520	Bacteria	Proteobacteria	Gammaproteobacteria	Gammaproteobacteria_unclassified	Gammaproteobacteria_unclassified	Gammaproteobacteria_unclassified
Otu00521	0	0	0	0	0	0	0	0	0	0	35	59		0	0	0	0			Otu00521	Bacteria	Proteobacteria	Gammaproteobacteria	NKB5	NKB5_unclassified	NKB5_unclassified
Otu00522	0	0	0	5	3	5	0	0	0	0	0	0		0	0.0042676	0.00682815	0.0110957			Otu00522	Bacteria	Bacteroidetes	Flavobacteriia	Flavobacteriales	Flavobacteriaceae	NS5_marine_group
Otu00523	0	0	0	0	0	0	0	0	1	0	0	0		0	0	0	0			Otu00523	Bacteria	Verrucomicrobia	Spartobacteria	Chthoniobacterales	FukuN18_freshwater_group	FukuN18_freshwater_group_unclassified
Otu00525	0	0	0	0	1	1	0	0	1	0	1	8		0	0	0.000853519	0.00170704			Otu00525	Bacteria	Planctomycetes	OM190	OM190_unclassified	OM190_unclassified	OM190_unclassified
Otu00526	0	1	0	0	1	7	0	0	0	0	0	0		0.000853519	0.000853519	0.000853519	0.00682815			Otu00526	Bacteria	Proteobacteria	Gammaproteobacteria	Salinisphaerales	Salinisphaeraceae	Salinisphaera
Otu00527	0	0	0	0	0	0	0	0	0	1	0	0		0	0	0	0			Otu00527	Bacteria	Proteobacteria	Alphaproteobacteria	Rhodobacterales	Rhodobacteraceae	Rhodobacteraceae_unclassified
Otu00529	0	0	0	0	1	0	0	0	0	1	3	6		0	0	0.000853519	0.000853519			Otu00529	Bacteria	Proteobacteria	Alphaproteobacteria	Rhodospirillales	Rhodospirillaceae	Rhodospirillaceae_unclassified
Otu00530	0	5	0	0	0	0	0	12	19	0	0	0		0.0042676	0.0042676	0	0			Otu00530	Bacteria	Proteobacteria	Gammaproteobacteria	Oceanospirillales	Oceanospirillaceae	Corallomonas
Otu00531	0	0	0	0	0	0	0	2	0	0	0	0		0	0	0	0			Otu00531	Bacteria	Proteobacteria	Gammaproteobacteria	Alteromonadales	Pseudoalteromonadaceae	Psychrosphaera
Otu00532	1	0	1	6	4	14	0	0	0	0	0	1		0.00170704	0.00597463	0.00938871	0.0204845			Otu00532	Bacteria	Planctomycetes	OM190	OM190_unclassified	OM190_unclassified	OM190_unclassified
Otu00533	0	0	0	3	4	0	0	0	0	0	0	0		0	0.00256056	0.00597463	0.00597463			Otu00533	Bacteria	Marinimicrobia_	Marinimicrobia__unclassified	Marinimicrobia__unclassified	Marinimicrobia__unclassified	Marinimicrobia__unclassified
Otu00534	0	0	0	0	0	0	0	0	0	0	1	0		0	0	0	0			Otu00534	Bacteria	Verrucomicrobia	Opitutae	MB11C04_marine_group	MB11C04_marine_group_unclassified	MB11C04_marine_group_unclassified
Otu00535	0	0	0	0	0	0	0	0	0	1	0	0		0	0	0	0			Otu00535	Bacteria	Proteobacteria	Gammaproteobacteria	Cellvibrionales	Halieaceae	Halieaceae_unclassified
Otu00536	0	0	0	0	0	0	0	0	1	0	0	0		0	0	0	0			Otu00536	Bacteria	Cyanobacteria	ML635J-21	ML635J-21_unclassified	ML635J-21_unclassified	ML635J-21_unclassified
Otu00537	0	0	0	0	0	0	0	0	0	4	12	26		0	0	0	0			Otu00537	Bacteria	Proteobacteria	Gammaproteobacteria	Gammaproteobacteria_unclassified	Gammaproteobacteria_unclassified	Gammaproteobacteria_unclassified
Otu00538	0	0	0	1	0	2	0	0	0	4	1	3		0	0.000853519	0.000853519	0.00256056			Otu00538	Bacteria	Bacteroidetes	Flavobacteriia	Flavobacteriales	Flavobacteriaceae	NS5_marine_group
Otu00539	0	1	0	3	3	3	0	0	0	0	0	0		0.000853519	0.00341408	0.00512111	0.00768167			Otu00539	Bacteria	Proteobacteria	Gammaproteobacteria	Gammaproteobacteria_unclassified	Gammaproteobacteria_unclassified	Gammaproteobacteria_unclassified
Otu00540	0	0	0	0	0	0	0	0	0	4	6	9		0	0	0	0			Otu00540	Bacteria	Proteobacteria	Alphaproteobacteria	Rickettsiales	T9d	T9d_unclassified
Otu00541	0	0	0	3	2	2	0	0	0	1	0	0		0	0.00256056	0.0042676	0.00597463			Otu00541	Bacteria	Bacteroidetes	Sphingobacteriia	Sphingobacteriales	Saprospiraceae	Saprospiraceae_unclassified
Otu00542	0	0	0	0	1	2	0	0	0	0	0	0		0	0	0.000853519	0.00256056			Otu00542	Bacteria	Bacteroidetes	Flavobacteriia	Flavobacteriales	Flavobacteriaceae	NS2b_marine_group
Otu00543	0	0	0	0	0	0	0	0	0	2	21	40		0	0	0	0			Otu00543	Bacteria	Proteobacteria	Gammaproteobacteria	Gammaproteobacteria_unclassified	Gammaproteobacteria_unclassified	Gammaproteobacteria_unclassified
Otu00544	0	0	0	0	1	1	0	0	0	4	1	0		0	0	0.000853519	0.00170704			Otu00544	Bacteria	Proteobacteria	Alphaproteobacteria	SAR11_clade	Surface_1	Candidatus_Pelagibacter
Otu00545	2	115	2	3	0	0	0	0	0	0	0	0		0.101569	0.102422	0.0042676	0.00256056			Otu00545	Bacteria	Proteobacteria	Gammaproteobacteria	Oceanospirillales	Oceanospirillaceae	Oceanospirillaceae_unclassified
Otu00546	0	0	0	1	2	0	0	0	0	0	15	2		0	0.000853519	0.00256056	0.00256056			Otu00546	Bacteria	Bacteroidetes	Sphingobacteriia	Sphingobacteriales	NS11-12_marine_group	NS11-12_marine_group_unclassified
Otu00547	0	0	0	5	3	7	0	1	0	5	10	0		0	0.0042676	0.00682815	0.0128028			Otu00547	Bacteria	Proteobacteria	Gammaproteobacteria	Oceanospirillales	OM182_clade	OM182_clade_unclassified
Otu00548	0	0	0	0	0	0	3	0	1	0	0	0		0	0	0	0			Otu00548	Bacteria	Proteobacteria	Gammaproteobacteria	Alteromonadales	Idiomarinaceae	Idiomarina
Otu00549	0	6	2	3	4	0	0	1	0	2	0	0		0.00682815	0.00938871	0.00768167	0.00597463			Otu00549	Bacteria	Proteobacteria	Deltaproteobacteria	Bdellovibrionales	Bacteriovoracaceae	Peredibacter
Otu00550	0	0	0	0	0	0	4	1	0	0	0	0		0	0	0	0			Otu00550	Bacteria	Proteobacteria	Gammaproteobacteria	Oceanospirillales	Oceanospirillaceae	Thalassolituus
Otu00551	0	1	0	14	20	9	0	0	1	0	0	2		0.000853519	0.0128028	0.0290196	0.0367013			Otu00551	Bacteria	Proteobacteria	Alphaproteobacteria	SAR11_clade	SAR11_clade_unclassified	SAR11_clade_unclassified
Otu00552	0	0	0	1	7	7	0	0	0	1	0	0		0	0.000853519	0.00682815	0.0128028			Otu00552	Bacteria	Proteobacteria	Alphaproteobacteria	SAR11_clade	Surface_4	Surface_4_unclassified
Otu00553	0	0	0	0	0	0	0	0	0	0	0	2		0	0	0	0			Otu00553	Bacteria	Planctomycetes	OM190	OM190_unclassified	OM190_unclassified	OM190_unclassified
Otu00554	0	0	0	6	3	4	0	0	0	0	0	0		0	0.00512111	0.00768167	0.0110957			Otu00554	Bacteria	Proteobacteria	Proteobacteria_unclassified	Proteobacteria_unclassified	Proteobacteria_unclassified	Proteobacteria_unclassified
Otu00555	0	0	0	0	0	0	1	0	0	0	1	0		0	0	0	0			Otu00555	Bacteria	Bacteroidetes	Sphingobacteriia	Sphingobacteriales	NS11-12_marine_group	NS11-12_marine_group_unclassified
Otu00556	0	0	1	0	0	0	0	0	1	0	0	0		0.000853519	0.000853519	0.000853519	0			Otu00556	Bacteria	Proteobacteria	Gammaproteobacteria	Alteromonadales	Alteromonadaceae	Alteromonadaceae_unclassified
Otu00557	0	0	0	0	0	0	0	0	0	0	0	1		0	0	0	0			Otu00557	Bacteria	Planctomycetes	OM190	OM190_unclassified	OM190_unclassified	OM190_unclassified
Otu00558	0	0	0	0	1	0	0	0	0	19	2	11		0	0	0.000853519	0.000853519			Otu00558	Bacteria	Proteobacteria	SC3-20	SC3-20_unclassified	SC3-20_unclassified	SC3-20_unclassified
Otu00559	0	0	1	1	1	3	1	0	0	0	0	0		0.000853519	0.00170704	0.00256056	0.0042676			Otu00559	Bacteria	Bacteroidetes	Flavobacteriia	Flavobacteriales	Flavobacteriaceae	Kordia
Otu00560	0	0	1	2	6	0	0	0	0	0	0	0		0.000853519	0.00256056	0.00768167	0.00682815			Otu00560	Bacteria	Proteobacteria	Alphaproteobacteria	Alphaproteobacteria_unclassified	Alphaproteobacteria_unclassified	Alphaproteobacteria_unclassified
Otu00561	0	0	0	0	1	0	0	0	0	1	0	0		0	0	0.000853519	0.000853519			Otu00561	Bacteria	Proteobacteria	Alphaproteobacteria	SAR11_clade	Surface_1	Candidatus_Pelagibacter
Otu00562	0	0	0	0	0	0	0	0	0	1	1	4		0	0	0	0			Otu00562	Bacteria	Proteobacteria	Alphaproteobacteria	SAR11_clade	LD12_freshwater_group	LD12_freshwater_group_unclassified
Otu00563	0	0	0	0	0	0	0	0	0	1	88	2		0	0	0	0			Otu00563	Bacteria	Bacteroidetes	Flavobacteriia	Flavobacteriales	Cryomorphaceae	NS10_marine_group
Otu00564	6	1	12	0	1	0	0	0	0	0	0	0		0.0162169	0.0110957	0.0110957	0.000853519			Otu00564	Bacteria	Proteobacteria	Gammaproteobacteria	Alteromonadales	Alteromonadaceae	Marinobacter
Otu00565	0	0	0	0	0	0	0	0	1	0	0	0		0	0	0	0			Otu00565	Bacteria	Bacteroidetes	Flavobacteriia	Flavobacteriales	Flavobacteriaceae	NS4_marine_group
Otu00566	0	0	0	0	0	0	0	0	0	2	0	1		0	0	0	0			Otu00566	Bacteria	Actinobacteria	Acidimicrobiia	Acidimicrobiales	Sva0996_marine_group	Sva0996_marine_group_unclassified
Otu00567	0	1	0	0	0	0	0	0	0	0	10	4		0.000853519	0.000853519	0	0			Otu00567	Bacteria	Proteobacteria	Deltaproteobacteria	Deltaproteobacteria_unclassified	Deltaproteobacteria_unclassified	Deltaproteobacteria_unclassified
Otu00568	0	0	0	0	0	0	0	0	0	9	0	0		0	0	0	0			Otu00568	Bacteria	Proteobacteria	Gammaproteobacteria	Oceanospirillales	Oceanospirillales_unclassified	Oceanospirillales_unclassified
Otu00569	0	6	0	0	0	0	0	0	0	36	23	4		0.00512111	0.00512111	0	0			Otu00569	Bacteria	Bacteroidetes	Flavobacteriia	Flavobacteriales	Flavobacteriaceae	Flavobacteriaceae_unclassified
Otu00570	0	0	0	0	2	0	0	1	0	4	1	0		0	0	0.00170704	0.00170704			Otu00570	Bacteria	Proteobacteria	Alphaproteobacteria	Rhizobiales	Hyphomicrobiaceae	Filomicrobium
Otu00571	0	0	0	0	0	0	0	0	0	0	2	0		0	0	0	0			Otu00571	Bacteria	Proteobacteria	Alphaproteobacteria	Rhodospirillales	AT-s3-44	AT-s3-44_unclassified
Otu00572	0	0	0	11	16	8	0	0	0	0	0	0		0	0.00938871	0.023045	0.0298732			Otu00572	Bacteria	Proteobacteria	Gammaproteobacteria	Oceanospirillales	Oceanospirillaceae	Pseudospirillum
Otu00573	0	0	1	5	3	0	0	0	0	0	0	0		0.000853519	0.00512111	0.00768167	0.00682815			Otu00573	Bacteria	Marinimicrobia_	Marinimicrobia__unclassified	Marinimicrobia__unclassified	Marinimicrobia__unclassified	Marinimicrobia__unclassified
Otu00574	0	0	0	0	0	0	0	0	0	0	9	41		0	0	0	0			Otu00574	Bacteria	Proteobacteria	Gammaproteobacteria	Gammaproteobacteria_unclassified	Gammaproteobacteria_unclassified	Gammaproteobacteria_unclassified
Otu00575	0	0	0	0	2	2	0	0	0	0	0	0		0	0	0.00170704	0.00341408			Otu00575	Bacteria	Proteobacteria	Deltaproteobacteria	Bdellovibrionales	Bdellovibrionaceae	Bdellovibrio
Otu00576	0	0	0	0	0	0	0	0	0	2	0	0		0	0	0	0			Otu00576	Bacteria	Proteobacteria	Alphaproteobacteria	Sphingomonadales	Erythrobacteraceae	Altererythrobacter
Otu00577	0	0	0	6	3	5	0	0	0	0	0	0		0	0.00512111	0.00768167	0.0119493			Otu00577	Bacteria	Proteobacteria	Gammaproteobacteria	Gammaproteobacteria_unclassified	Gammaproteobacteria_unclassified	Gammaproteobacteria_unclassified
Otu00578	0	1	0	0	0	0	0	0	1	8	7	14		0.000853519	0.000853519	0	0			Otu00578	Bacteria	Bacteria_unclassified	Bacteria_unclassified	Bacteria_unclassified	Bacteria_unclassified	Bacteria_unclassified
Otu00579	0	0	0	2	0	1	1	0	0	0	0	0		0	0.00170704	0.00170704	0.00256056			Otu00579	Bacteria	Proteobacteria	Deltaproteobacteria	Bdellovibrionales	Bacteriovoracaceae	Bacteriovoracaceae_unclassified
Otu00581	0	0	0	3	0	1	0	0	0	0	0	2		0	0.00256056	0.00256056	0.00341408			Otu00581	Bacteria	Bacteroidetes	Sphingobacteriia	Sphingobacteriales	Saprospiraceae	Saprospiraceae_unclassified
Otu00582	0	0	0	0	0	0	2	0	0	0	0	0		0	0	0	0			Otu00582	Bacteria	Proteobacteria	Alphaproteobacteria	Rickettsiales	SAR116_clade	SAR116_clade_unclassified
Otu00583	0	0	0	0	0	0	0	0	0	0	28	13		0	0	0	0			Otu00583	Bacteria	Proteobacteria	Alphaproteobacteria	Rhodobacterales	Rhodobacteraceae	Rhodobacteraceae_unclassified
Otu00584	0	0	0	2	3	3	0	0	0	0	0	0		0	0.00170704	0.0042676	0.00682815			Otu00584	Bacteria	Actinobacteria	Acidimicrobiia	Acidimicrobiales	Sva0996_marine_group	Sva0996_marine_group_unclassified
Otu00585	0	0	0	0	0	0	0	2	0	0	0	0		0	0	0	0			Otu00585	Bacteria	Proteobacteria	Gammaproteobacteria	Alteromonadales	Alteromonadaceae	Alteromonadaceae_unclassified
Otu00586	0	0	0	5	0	6	1	0	0	1	0	1		0	0.0042676	0.0042676	0.00938871			Otu00586	Bacteria	Proteobacteria	Gammaproteobacteria	Thiotrichales	Thiotrichaceae	Thiothrix
Otu00587	1	1	0	1	1	2	0	0	0	0	1	1		0.00170704	0.00170704	0.00170704	0.00341408			Otu00587	Bacteria	Proteobacteria	Alphaproteobacteria	Rhodobacterales	Rhodobacteraceae	Rhodobacteraceae_unclassified
Otu00588	0	0	0	0	0	1	0	1	0	0	0	0		0	0	0	0.000853519			Otu00588	Bacteria	Proteobacteria	Gammaproteobacteria	Alteromonadales	Colwelliaceae	Thalassotalea
Otu00590	0	0	0	0	0	0	1	0	0	0	1	0		0	0	0	0			Otu00590	Bacteria	Proteobacteria	Gammaproteobacteria	Cellvibrionales	Halieaceae	Haliea
Otu00591	0	0	0	0	0	0	0	0	0	0	3	1		0	0	0	0			Otu00591	Bacteria	Proteobacteria	Alphaproteobacteria	Alphaproteobacteria_unclassified	Alphaproteobacteria_unclassified	Alphaproteobacteria_unclassified
Otu00592	0	4	3	0	3	2	0	0	0	0	0	0		0.00597463	0.00597463	0.00512111	0.0042676			Otu00592	Bacteria	Proteobacteria	Alphaproteobacteria	ss1-B-07-44	ss1-B-07-44_unclassified	ss1-B-07-44_unclassified
Otu00594	0	0	0	0	0	0	0	0	0	1	2	4		0	0	0	0			Otu00594	Bacteria	Proteobacteria	Alphaproteobacteria	Alphaproteobacteria_unclassified	Alphaproteobacteria_unclassified	Alphaproteobacteria_unclassified
Otu00595	0	0	0	9	5	6	1	1	0	0	1	10		0	0.00768167	0.0119493	0.0170704			Otu00595	Bacteria	Proteobacteria	Alphaproteobacteria	Rickettsiales	Rickettsiaceae	Rickettsiaceae_unclassified
Otu00596	0	0	0	0	0	0	0	0	0	1	0	0		0	0	0	0			Otu00596	Bacteria	Cyanobacteria	Cyanobacteria	Cyanobacteria_unclassified	Cyanobacteria_unclassified	Cyanobacteria_unclassified
Otu00597	0	0	0	0	0	0	0	0	0	1	0	0		0	0	0	0			Otu00597	Bacteria	Proteobacteria	Gammaproteobacteria	Oceanospirillales	Alcanivoracaceae	Alcanivorax
Otu00599	79	14	41	0	0	0	2	5	0	0	0	0		0.114372	0.0469435	0.0349943	0			Otu00599	Bacteria	Proteobacteria	Alphaproteobacteria	DB1-14	DB1-14_unclassified	DB1-14_unclassified
Otu00600	0	0	0	0	0	0	0	0	0	0	38	34		0	0	0	0			Otu00600	Bacteria	Proteobacteria	Gammaproteobacteria	Gammaproteobacteria_unclassified	Gammaproteobacteria_unclassified	Gammaproteobacteria_unclassified
Otu00601	0	0	0	7	7	3	0	0	0	0	0	0		0	0.00597463	0.0119493	0.0145098			Otu00601	Bacteria	Bacteroidetes	Cytophagia	Cytophagales	Cytophagales_unclassified	Cytophagales_unclassified
Otu00602	0	0	0	0	0	0	1	0	0	1	0	3		0	0	0	0			Otu00602	Bacteria	Proteobacteria	Betaproteobacteria	Burkholderiales	Alcaligenaceae	MWH-UniP1_aquatic_group
Otu00603	0	0	0	0	0	0	0	0	0	1	0	9		0	0	0	0			Otu00603	Bacteria	Proteobacteria	Gammaproteobacteria	Thiotrichales	Piscirickettsiaceae	Methylophaga
Otu00606	0	0	0	5	5	6	0	0	0	0	0	0		0	0.0042676	0.00853519	0.0136563			Otu00606	Bacteria	Proteobacteria	Alphaproteobacteria	OCS116_clade	OCS116_clade_unclassified	OCS116_clade_unclassified
Otu00607	0	0	0	0	1	1	0	0	0	0	0	4		0	0	0.000853519	0.00170704			Otu00607	Bacteria	Chloroflexi	SAR202_clade	SAR202_clade_unclassified	SAR202_clade_unclassified	SAR202_clade_unclassified
Otu00608	0	0	0	0	0	0	0	0	0	0	11	6		0	0	0	0			Otu00608	Bacteria	Bacteroidetes	Sphingobacteriia	Sphingobacteriales	Saprospiraceae	Saprospiraceae_unclassified
Otu00609	0	0	0	0	0	0	0	0	1	1	1	1		0	0	0	0			Otu00609	Bacteria	Proteobacteria	TA18	TA18_unclassified	TA18_unclassified	TA18_unclassified
Otu00610	0	0	0	0	0	0	0	0	0	2	2	19		0	0	0	0			Otu00610	Bacteria	TM6	TM6_unclassified	TM6_unclassified	TM6_unclassified	TM6_unclassified
Otu00611	0	0	0	0	0	0	0	0	0	9	34	0		0	0	0	0			Otu00611	Bacteria	Proteobacteria	Alphaproteobacteria	Rhodobacterales	Rhodobacteraceae	Rhodobacteraceae_unclassified
Otu00612	0	0	0	0	0	0	0	0	0	0	21	37		0	0	0	0			Otu00612	Bacteria	Chlamydiae	Chlamydiae	Chlamydiales	Simkaniaceae	Candidatus_Fritschea
Otu00613	0	48	0	0	0	0	2	12	1	10	2	0		0.0409689	0.0409689	0	0			Otu00613	Bacteria	Bacteroidetes	Flavobacteriia	Flavobacteriales	Flavobacteriaceae	Flavobacteriaceae_unclassified
Otu00614	0	0	0	0	0	0	0	0	0	3	0	0		0	0	0	0			Otu00614	Bacteria	Proteobacteria	Proteobacteria_unclassified	Proteobacteria_unclassified	Proteobacteria_unclassified	Proteobacteria_unclassified
Otu00615	1	0	0	1	3	1	0	0	0	0	0	0		0.000853519	0.000853519	0.00341408	0.0042676			Otu00615	Bacteria	Proteobacteria	Gammaproteobacteria	Cellvibrionales	Porticoccaceae	C1-B045
Otu00616	0	2	0	2	6	2	0	0	0	0	0	0		0.00170704	0.00341408	0.00682815	0.00853519			Otu00616	Bacteria	Proteobacteria	Deltaproteobacteria	Desulfobacterales	Nitrospinaceae	Candidatus_Entotheonella
Otu00617	0	0	0	0	0	0	0	0	0	0	16	0		0	0	0	0			Otu00617	Bacteria	Bacteroidetes	Flavobacteriia	Flavobacteriales	Cryomorphaceae	Owenweeksia
Otu00618	0	0	0	0	0	2	0	0	0	0	0	0		0	0	0	0.00170704			Otu00618	Bacteria	Proteobacteria	Alphaproteobacteria	Rhodospirillales	Rhodospirillaceae	Defluviicoccus
Otu00619	0	0	0	0	0	0	0	0	0	0	1	0		0	0	0	0			Otu00619	Bacteria	Bacteroidetes	Flavobacteriia	Flavobacteriales	Cryomorphaceae	Cryomorphaceae_unclassified
Otu00620	0	0	0	0	0	0	0	0	0	0	1	0		0	0	0	0			Otu00620	Bacteria	Proteobacteria	Deltaproteobacteria	Deltaproteobacteria_unclassified	Deltaproteobacteria_unclassified	Deltaproteobacteria_unclassified
Otu00621	0	0	0	0	0	0	0	1	0	0	0	0		0	0	0	0			Otu00621	Bacteria	Bacteroidetes	Flavobacteriia	Flavobacteriales	Flavobacteriaceae	Aquibacter
Otu00622	0	0	0	2	2	1	0	0	0	0	1	0		0	0.00170704	0.00341408	0.0042676			Otu00622	Bacteria	Proteobacteria	Alphaproteobacteria	Rhodobacterales	Rhodobacteraceae	Sulfitobacter
Otu00623	0	0	0	0	0	0	0	1	0	8	3	4		0	0	0	0			Otu00623	Bacteria	Proteobacteria	Alphaproteobacteria	Rhodospirillales	Rhodospirillaceae	Pelagibius
Otu00624	0	0	0	0	0	0	2	0	0	2	0	0		0	0	0	0			Otu00624	Bacteria	Proteobacteria	Gammaproteobacteria	Cellvibrionales	Cellvibrionaceae	Candidatus_Endobugula
Otu00625	0	0	0	0	0	0	1	2	0	8	1	2		0	0	0	0			Otu00625	Bacteria	Bacteroidetes	Flavobacteriia	Flavobacteriales	Flavobacteriaceae	Robiginitalea
Otu00626	0	0	0	1	1	0	0	0	0	0	0	0		0	0.000853519	0.00170704	0.00170704			Otu00626	Bacteria	Bacteroidetes	Flavobacteriia	Flavobacteriales	Flavobacteriaceae	NS5_marine_group
Otu00627	0	0	0	0	0	0	0	2	0	0	0	1		0	0	0	0			Otu00627	Bacteria	Proteobacteria	Gammaproteobacteria	Legionellales	Coxiellaceae	Coxiella
Otu00628	0	0	0	0	0	0	0	1	0	3	7	3		0	0	0	0			Otu00628	Bacteria	Cyanobacteria	Cyanobacteria	SubsectionI	FamilyI	Synechococcus
Otu00629	0	0	0	4	2	1	0	0	0	0	0	0		0	0.00341408	0.00512111	0.00597463			Otu00629	Bacteria	Proteobacteria	Alphaproteobacteria	SAR11_clade	Surface_1	Candidatus_Pelagibacter
Otu00630	0	0	0	0	0	0	1	0	0	1	5	11		0	0	0	0			Otu00630	Bacteria	Chloroflexi	Caldilineae	Caldilineales	Caldilineaceae	Caldilineaceae_unclassified
Otu00631	0	1	0	2	1	3	0	0	0	0	0	0		0.000853519	0.00256056	0.00256056	0.00512111			Otu00631	Bacteria	Proteobacteria	Gammaproteobacteria	Chromatiales	Chromatiaceae	Rheinheimera
Otu00632	0	0	0	0	0	0	0	0	0	0	0	1		0	0	0	0			Otu00632	Bacteria	Proteobacteria	Gammaproteobacteria	Gammaproteobacteria_unclassified	Gammaproteobacteria_unclassified	Gammaproteobacteria_unclassified
Otu00633	0	0	0	0	0	0	0	0	9	4	0	1		0	0	0	0			Otu00633	Bacteria	Proteobacteria	Alphaproteobacteria	Rhodospirillales	Rhodospirillaceae	Oceanibaculum
Otu00634	0	0	0	0	0	0	0	0	0	1	0	2		0	0	0	0			Otu00634	Bacteria	Actinobacteria	Acidimicrobiia	Acidimicrobiales	Acidimicrobiaceae	Illumatobacter
Otu00635	0	0	0	0	0	0	0	0	0	1	0	1		0	0	0	0			Otu00635	Bacteria	Proteobacteria	Betaproteobacteria	Burkholderiales	Burkholderiaceae	Burkholderiaceae_unclassified
Otu00636	0	0	0	0	0	0	0	0	0	0	0	3		0	0	0	0			Otu00636	Bacteria	Planctomycetes	Phycisphaerae	Phycisphaerales	Phycisphaeraceae	CL500-3
Otu00637	0	0	0	8	3	6	0	0	0	0	0	0		0	0.00682815	0.00938871	0.0145098			Otu00637	Bacteria	Proteobacteria	Alphaproteobacteria	Rhodospirillales	Rhodospirillales_unclassified	Rhodospirillales_unclassified
Otu00638	0	1	0	7	4	7	0	0	0	0	0	0		0.000853519	0.00682815	0.00938871	0.0153633			Otu00638	Bacteria	Bacteria_unclassified	Bacteria_unclassified	Bacteria_unclassified	Bacteria_unclassified	Bacteria_unclassified
Otu00641	0	0	0	0	0	0	0	0	0	0	59	14		0	0	0	0			Otu00641	Bacteria	Proteobacteria	Alphaproteobacteria	Alphaproteobacteria_Incertae_Sedis	Unknown_Family	Eilatimonas
Otu00642	0	0	1	0	0	1	0	0	0	0	0	0		0.000853519	0.000853519	0.000853519	0.000853519			Otu00642	Bacteria	Proteobacteria	Alphaproteobacteria	Sphingomonadales	Erythrobacteraceae	Erythrobacteraceae_unclassified
Otu00644	0	0	0	2	0	1	0	0	0	2	1	2		0	0.00170704	0.00170704	0.00256056			Otu00644	Bacteria	Proteobacteria	Alphaproteobacteria	Alphaproteobacteria_unclassified	Alphaproteobacteria_unclassified	Alphaproteobacteria_unclassified
Otu00645	0	0	0	11	7	6	0	0	0	0	0	0		0	0.00938871	0.0153633	0.0204845			Otu00645	Bacteria	Bacteroidetes	Cytophagia	Cytophagales	Flammeovirgaceae	Rapidithrix
Otu00646	0	0	0	0	0	0	0	0	3	1	1	0		0	0	0	0			Otu00646	Bacteria	Cyanobacteria	Cyanobacteria	SubsectionI	FamilyI	Synechococcus
Otu00647	0	0	0	0	0	0	0	0	0	1	10	3		0	0	0	0			Otu00647	Bacteria	Proteobacteria	Deltaproteobacteria	Oligoflexales	Oligoflexaceae	Oligoflexaceae_unclassified
Otu00648	0	0	0	5	3	2	0	0	0	0	0	0		0	0.0042676	0.00682815	0.00853519			Otu00648	Bacteria	Bacteroidetes	Flavobacteriia	Flavobacteriales	Flavobacteriaceae	NS5_marine_group
Otu00649	0	0	0	3	8	11	0	0	0	0	2	0		0	0.00256056	0.00938871	0.0187774			Otu00649	Bacteria	Planctomycetes	OM190	OM190_unclassified	OM190_unclassified	OM190_unclassified
Otu00650	0	0	0	0	0	0	0	0	0	6	0	0		0	0	0	0			Otu00650	Bacteria	Proteobacteria	Deltaproteobacteria	Desulfuromonadales	GR-WP33-58	GR-WP33-58_unclassified
Otu00651	0	0	0	4	5	10	0	0	0	0	0	0		0	0.00341408	0.00768167	0.0162169			Otu00651	Bacteria	Proteobacteria	Gammaproteobacteria	Gammaproteobacteria_unclassified	Gammaproteobacteria_unclassified	Gammaproteobacteria_unclassified
Otu00652	0	0	0	0	0	0	0	0	0	4	0	1		0	0	0	0			Otu00652	Bacteria	Proteobacteria	Gammaproteobacteria	Cellvibrionales	Halieaceae	Haliea
Otu00653	0	0	2	0	5	1	0	0	0	0	0	0		0.00170704	0.00170704	0.00597463	0.00512111			Otu00653	Bacteria	Planctomycetes	Phycisphaerae	Phycisphaerales	Phycisphaeraceae	SM1A02
Otu00654	0	0	0	11	18	9	0	0	0	0	0	0		0	0.00938871	0.0247521	0.0324337			Otu00654	Bacteria	Proteobacteria	JTB23	JTB23_unclassified	JTB23_unclassified	JTB23_unclassified
Otu00656	1	0	0	0	2	4	0	0	0	0	2	1		0.000853519	0	0.00170704	0.00512111			Otu00656	Bacteria	Proteobacteria	Alphaproteobacteria	Rhodobacterales	Rhodobacteraceae	Rhodobacteraceae_unclassified
Otu00657	0	0	0	4	2	2	0	0	0	2	0	0		0	0.00341408	0.00512111	0.00682815			Otu00657	Bacteria	Planctomycetes	Planctomycetacia	Planctomycetales	Planctomycetaceae	Planctomyces
Otu00658	0	0	0	5	2	0	0	0	0	0	0	0		0	0.0042676	0.00597463	0.00597463			Otu00658	Bacteria	Proteobacteria	Deltaproteobacteria	GR-WP33-30	GR-WP33-30_unclassified	GR-WP33-30_unclassified
Otu00659	0	0	0	0	0	0	0	0	0	4	1	1		0	0	0	0			Otu00659	Bacteria	Proteobacteria	Proteobacteria_unclassified	Proteobacteria_unclassified	Proteobacteria_unclassified	Proteobacteria_unclassified
Otu00660	0	0	1	0	0	0	2	1	0	0	0	0		0.000853519	0.000853519	0.000853519	0			Otu00660	Bacteria	Proteobacteria	Gammaproteobacteria	Alteromonadales	Alteromonadaceae	Alteromonadaceae_unclassified
Otu00661	0	0	0	0	1	7	0	0	0	0	0	0		0	0	0.000853519	0.00682815			Otu00661	Bacteria	Proteobacteria	Gammaproteobacteria	Gammaproteobacteria_unclassified	Gammaproteobacteria_unclassified	Gammaproteobacteria_unclassified
Otu00662	0	0	0	0	0	0	0	1	0	2	1	0		0	0	0	0			Otu00662	Bacteria	Verrucomicrobia	Verrucomicrobiae	Verrucomicrobiales	Verrucomicrobiaceae	Persicirhabdus
Otu00663	0	0	0	8	8	7	0	0	0	0	0	0		0	0.00682815	0.0136563	0.0196309			Otu00663	Bacteria	Proteobacteria	Alphaproteobacteria	DB1-14	DB1-14_unclassified	DB1-14_unclassified
Otu00664	0	0	0	1	0	0	0	0	0	0	0	0		0	0.000853519	0.000853519	0.000853519			Otu00664	Bacteria	Proteobacteria	Gammaproteobacteria	Salinisphaerales	Salinisphaeraceae	Oceanococcus
Otu00665	0	0	0	12	18	13	0	0	0	0	0	0		0	0.0102422	0.0256056	0.0367013			Otu00665	Bacteria	Planctomycetes	Planctomycetacia	Planctomycetales	Planctomycetaceae	Planctomycetaceae_unclassified
Otu00666	0	0	0	7	8	9	0	0	0	0	0	0		0	0.00597463	0.0128028	0.0204845			Otu00666	Bacteria	Chlamydiae	Chlamydiae	Chlamydiales	Chlamydiales_unclassified	Chlamydiales_unclassified
Otu00667	0	0	1	0	0	0	0	0	0	0	0	0		0.000853519	0.000853519	0.000853519	0			Otu00667	Bacteria	Bacteroidetes	Bacteroidetes_unclassified	Bacteroidetes_unclassified	Bacteroidetes_unclassified	Bacteroidetes_unclassified
Otu00668	0	0	0	0	0	0	0	0	0	0	2	0		0	0	0	0			Otu00668	Bacteria	Proteobacteria	Deltaproteobacteria	Bdellovibrionales	Bdellovibrionaceae	OM27_clade
Otu00669	0	0	0	7	4	4	0	0	0	1	1	0		0	0.00597463	0.00938871	0.0128028			Otu00669	Bacteria	Proteobacteria	SC3-20	SC3-20_unclassified	SC3-20_unclassified	SC3-20_unclassified
Otu00670	0	0	0	2	1	0	0	0	0	0	1	0		0	0.00170704	0.00256056	0.00256056			Otu00670	Bacteria	Proteobacteria	Gammaproteobacteria	Alteromonadales	Alteromonadaceae	Alteromonadaceae_unclassified
Otu00673	0	0	0	1	0	0	0	0	0	1	0	1		0	0.000853519	0.000853519	0.000853519			Otu00673	Bacteria	Planctomycetes	Planctomycetacia	Planctomycetales	Planctomycetaceae	Planctomycetaceae_unclassified
Otu00674	0	0	0	0	0	0	0	0	0	1	0	0		0	0	0	0			Otu00674	Bacteria	Planctomycetes	Planctomycetes_unclassified	Planctomycetes_unclassified	Planctomycetes_unclassified	Planctomycetes_unclassified
Otu00675	0	0	0	1	0	0	0	0	0	0	0	0		0	0.000853519	0.000853519	0.000853519			Otu00675	Bacteria	Proteobacteria	Gammaproteobacteria	Xanthomonadales	Solimonadaceae	Polycyclovorans
Otu00676	0	0	0	0	0	0	1	0	0	1	2	2		0	0	0	0			Otu00676	Bacteria	Proteobacteria	Alphaproteobacteria	Rhodobacterales	Rhodobacteraceae	Rhodobacteraceae_unclassified
Otu00677	0	0	0	0	0	0	0	0	0	0	9	1		0	0	0	0			Otu00677	Bacteria	Bacteroidetes	Flavobacteriia	Flavobacteriales	Cryomorphaceae	Crocinitomix
Otu00678	0	0	0	0	0	2	0	0	0	0	0	0		0	0	0	0.00170704			Otu00678	Bacteria	Proteobacteria	Betaproteobacteria	Burkholderiales	Comamonadaceae	Comamonadaceae_unclassified
Otu00679	0	0	0	2	1	0	0	0	0	0	0	0		0	0.00170704	0.00256056	0.00256056			Otu00679	Bacteria	Proteobacteria	Alphaproteobacteria	Alphaproteobacteria_unclassified	Alphaproteobacteria_unclassified	Alphaproteobacteria_unclassified
Otu00680	0	0	0	0	0	0	1	0	0	0	0	0		0	0	0	0			Otu00680	Bacteria	Proteobacteria	Gammaproteobacteria	Oceanospirillales	Oceanospirillaceae	Oceanospirillaceae_unclassified
Otu00681	0	0	0	2	4	0	0	0	0	0	0	0		0	0.00170704	0.00512111	0.00512111			Otu00681	Bacteria	Proteobacteria	Gammaproteobacteria	Oceanospirillales	SAR86_clade	SAR86_clade_unclassified
Otu00682	0	0	0	5	3	4	0	0	0	0	0	0		0	0.0042676	0.00682815	0.0102422			Otu00682	Bacteria	Proteobacteria	Proteobacteria_unclassified	Proteobacteria_unclassified	Proteobacteria_unclassified	Proteobacteria_unclassified
Otu00683	0	0	0	0	1	3	0	0	0	0	0	0		0	0	0.000853519	0.00341408			Otu00683	Bacteria	Proteobacteria	Alphaproteobacteria	Alphaproteobacteria_unclassified	Alphaproteobacteria_unclassified	Alphaproteobacteria_unclassified
Otu00684	0	1	0	0	3	0	0	0	0	0	0	0		0.000853519	0.000853519	0.00256056	0.00256056			Otu00684	Bacteria	Proteobacteria	Alphaproteobacteria	Rhizobiales	Rhodobiaceae	Parvibaculum
Otu00685	0	0	0	0	1	1	0	0	0	0	0	0		0	0	0.000853519	0.00170704			Otu00685	Bacteria	Lentisphaerae	R76-B128	R76-B128_unclassified	R76-B128_unclassified	R76-B128_unclassified
Otu00686	0	0	0	0	0	0	0	0	1	2	0	2		0	0	0	0			Otu00686	Bacteria	Firmicutes	Clostridia	Clostridiales	Peptostreptococcaceae	Peptostreptococcaceae_unclassified
Otu00687	1	1	0	1	0	1	0	0	0	0	0	0		0.00170704	0.00170704	0.000853519	0.00170704			Otu00687	Bacteria	Proteobacteria	Alphaproteobacteria	Alphaproteobacteria_unclassified	Alphaproteobacteria_unclassified	Alphaproteobacteria_unclassified
Otu00688	9	2	3	3	4	0	0	0	0	0	0	0		0.0119493	0.00682815	0.00853519	0.00597463			Otu00688	Bacteria	Bacteroidetes	Cytophagia	Cytophagales	Flammeovirgaceae	Flammeovirgaceae_unclassified
Otu00689	8	4	12	0	0	0	0	0	0	0	0	0		0.0204845	0.0136563	0.0102422	0			Otu00689	Bacteria	Proteobacteria	Alphaproteobacteria	Alphaproteobacteria_unclassified	Alphaproteobacteria_unclassified	Alphaproteobacteria_unclassified
Otu00690	0	0	0	2	2	1	0	0	0	0	0	0		0	0.00170704	0.00341408	0.0042676			Otu00690	Bacteria	Planctomycetes	Pla3_lineage	Pla3_lineage_unclassified	Pla3_lineage_unclassified	Pla3_lineage_unclassified
Otu00691	0	0	0	1	0	4	0	0	0	0	0	0		0	0.000853519	0.000853519	0.0042676			Otu00691	Bacteria	Bacteroidetes	Flavobacteriia	Flavobacteriales	NS9_marine_group	NS9_marine_group_unclassified
Otu00692	0	22	6	0	0	0	0	3	2	0	1	0		0.0238985	0.0238985	0.00512111	0			Otu00692	Bacteria	Bacteroidetes	Flavobacteriia	Flavobacteriales	Flavobacteriaceae	Flavobacteriaceae_unclassified
Otu00693	0	0	0	2	8	3	0	0	0	0	0	0		0	0.00170704	0.00853519	0.0110957			Otu00693	Bacteria	Acidobacteria	Holophagae	Subgroup_10	Sva0725	Sva0725_unclassified
Otu00694	0	0	0	0	1	0	0	0	0	0	0	0		0	0	0.000853519	0.000853519			Otu00694	Bacteria	Proteobacteria	Alphaproteobacteria	Rhodospirillales	Rhodospirillaceae	OM75_clade
Otu00695	0	0	0	0	0	0	0	0	0	0	14	29		0	0	0	0			Otu00695	Bacteria	Proteobacteria	Gammaproteobacteria	Gammaproteobacteria_unclassified	Gammaproteobacteria_unclassified	Gammaproteobacteria_unclassified
Otu00696	0	0	0	0	0	0	0	0	0	0	1	79		0	0	0	0			Otu00696	Bacteria	Proteobacteria	Gammaproteobacteria	Gammaproteobacteria_unclassified	Gammaproteobacteria_unclassified	Gammaproteobacteria_unclassified
Otu00697	0	0	0	5	4	7	0	0	0	0	0	0		0	0.0042676	0.00768167	0.0136563			Otu00697	Bacteria	Marinimicrobia_	Marinimicrobia__unclassified	Marinimicrobia__unclassified	Marinimicrobia__unclassified	Marinimicrobia__unclassified
Otu00698	0	0	0	0	3	5	0	0	0	0	2	0		0	0	0.00256056	0.00682815			Otu00698	Bacteria	Bacteroidetes	Flavobacteriia	Flavobacteriales	NS9_marine_group	NS9_marine_group_unclassified
Otu00702	0	0	0	0	0	0	0	0	0	1	1	10		0	0	0	0			Otu00702	Bacteria	Proteobacteria	Gammaproteobacteria	Gammaproteobacteria_unclassified	Gammaproteobacteria_unclassified	Gammaproteobacteria_unclassified
Otu00703	0	0	0	0	0	0	1	0	0	0	0	0		0	0	0	0			Otu00703	Bacteria	Cyanobacteria	Cyanobacteria	SubsectionI	FamilyI	FamilyI_unclassified
Otu00704	0	0	0	0	0	0	0	0	0	4	1	2		0	0	0	0			Otu00704	Bacteria	Proteobacteria	Gammaproteobacteria	Thiotrichales	Piscirickettsiaceae	Methylophaga
Otu00705	0	0	0	0	0	0	0	0	0	1	0	0		0	0	0	0			Otu00705	Bacteria	Cyanobacteria	Cyanobacteria_unclassified	Cyanobacteria_unclassified	Cyanobacteria_unclassified	Cyanobacteria_unclassified
Otu00708	1	0	0	2	1	3	0	0	0	0	0	0		0.000853519	0.00170704	0.00256056	0.00512111			Otu00708	Bacteria	Proteobacteria	Alphaproteobacteria	Alphaproteobacteria_unclassified	Alphaproteobacteria_unclassified	Alphaproteobacteria_unclassified
Otu00709	0	0	1	2	1	4	0	0	0	0	0	0		0.000853519	0.00256056	0.00341408	0.00597463			Otu00709	Bacteria	Proteobacteria	Alphaproteobacteria	Alphaproteobacteria_unclassified	Alphaproteobacteria_unclassified	Alphaproteobacteria_unclassified
Otu00710	0	0	0	1	0	0	0	0	0	0	0	0		0	0.000853519	0.000853519	0.000853519			Otu00710	Bacteria	Proteobacteria	Alphaproteobacteria	Rhodobacterales	Rhodobacteraceae	Rhodobacteraceae_unclassified
Otu00711	0	1	0	3	0	1	0	0	0	0	0	0		0.000853519	0.00341408	0.00256056	0.00341408			Otu00711	Bacteria	Proteobacteria	Alphaproteobacteria	Sphingomonadales	Erythrobacteraceae	Erythrobacteraceae_unclassified
Otu00712	0	0	0	8	1	5	0	0	0	1	1	0		0	0.00682815	0.00768167	0.0119493			Otu00712	Bacteria	Proteobacteria	Alphaproteobacteria	Rhodobacterales	Rhodobacteraceae	Roseobacter
Otu00714	0	0	0	0	0	0	0	1	0	2	0	0		0	0	0	0			Otu00714	Bacteria	Proteobacteria	Gammaproteobacteria	Order_Incertae_Sedis	Family_Incertae_Sedis	Marinicella
Otu00715	0	0	0	0	0	0	0	1	0	3	5	0		0	0	0	0			Otu00715	Bacteria	Proteobacteria	Gammaproteobacteria	Cellvibrionales	Halieaceae	Halioglobus
Otu00716	0	0	0	0	0	4	0	0	0	0	0	0		0	0	0	0.00341408			Otu00716	Bacteria	Proteobacteria	Gammaproteobacteria	Oceanospirillales	SAR86_clade	SAR86_clade_unclassified
Otu00717	0	0	0	0	0	0	0	0	0	0	1	1		0	0	0	0			Otu00717	Bacteria	Actinobacteria	Acidimicrobiia	Acidimicrobiales	Sva0996_marine_group	Sva0996_marine_group_unclassified
Otu00719	0	0	0	0	0	0	0	2	1	0	0	0		0	0	0	0			Otu00719	Bacteria	Proteobacteria	Gammaproteobacteria	Alteromonadales	Alteromonadaceae	Marinobacter
Otu00720	0	0	0	4	2	1	0	0	0	0	0	0		0	0.00341408	0.00512111	0.00597463			Otu00720	Bacteria	Proteobacteria	Gammaproteobacteria	EC3	EC3_unclassified	EC3_unclassified
Otu00721	0	0	0	0	0	0	1	4	1	0	0	0		0	0	0	0			Otu00721	Bacteria	Proteobacteria	Alphaproteobacteria	DB1-14	DB1-14_unclassified	DB1-14_unclassified
Otu00722	0	0	0	0	0	0	1	0	0	1	0	2		0	0	0	0			Otu00722	Bacteria	Actinobacteria	Thermoleophilia	Solirubrobacterales	480-2	480-2_unclassified
Otu00723	0	0	0	0	0	0	0	0	0	1	2	3		0	0	0	0			Otu00723	Bacteria	Actinobacteria	Acidimicrobiia	Acidimicrobiales	Acidimicrobiaceae	CL500-29_marine_group
Otu00724	0	0	0	0	0	0	0	0	0	1	0	0		0	0	0	0			Otu00724	Bacteria	Proteobacteria	Gammaproteobacteria	Gammaproteobacteria_unclassified	Gammaproteobacteria_unclassified	Gammaproteobacteria_unclassified
Otu00725	0	0	0	0	0	0	0	0	0	3	9	11		0	0	0	0			Otu00725	Bacteria	Proteobacteria	Gammaproteobacteria	Gammaproteobacteria_unclassified	Gammaproteobacteria_unclassified	Gammaproteobacteria_unclassified
Otu00726	0	0	0	0	0	0	0	0	0	1	0	0		0	0	0	0			Otu00726	Bacteria	Proteobacteria	Proteobacteria_unclassified	Proteobacteria_unclassified	Proteobacteria_unclassified	Proteobacteria_unclassified
Otu00728	0	0	0	0	0	0	0	0	0	8	2	0		0	0	0	0			Otu00728	Bacteria	Bacteroidetes	Flavobacteriia	Flavobacteriales	Flavobacteriaceae	Robiginitalea
Otu00729	0	0	0	1	2	3	0	0	0	0	0	0		0	0.000853519	0.00256056	0.00512111			Otu00729	Bacteria	Proteobacteria	Alphaproteobacteria	Alphaproteobacteria_unclassified	Alphaproteobacteria_unclassified	Alphaproteobacteria_unclassified
Otu00730	0	0	0	0	0	0	0	0	0	0	0	1		0	0	0	0			Otu00730	Bacteria	Actinobacteria	Actinobacteria	Frankiales	Sporichthyaceae	hgcI_clade
Otu00731	0	0	0	1	0	4	0	0	0	0	0	0		0	0.000853519	0.000853519	0.0042676			Otu00731	Bacteria	Proteobacteria	Alphaproteobacteria	Rhodospirillales	Rhodospirillaceae	Rhodospirillaceae_unclassified
Otu00733	0	0	0	0	0	0	0	0	0	1	1	1		0	0	0	0			Otu00733	Bacteria	Bacteria_unclassified	Bacteria_unclassified	Bacteria_unclassified	Bacteria_unclassified	Bacteria_unclassified
Otu00734	0	0	0	0	0	0	0	0	1	0	0	0		0	0	0	0			Otu00734	Bacteria	Proteobacteria	Gammaproteobacteria	Gammaproteobacteria_unclassified	Gammaproteobacteria_unclassified	Gammaproteobacteria_unclassified
Otu00735	0	0	0	0	0	0	0	0	0	3	0	7		0	0	0	0			Otu00735	Bacteria	Planctomycetes	Planctomycetacia	Planctomycetales	Planctomycetaceae	Planctomyces
Otu00736	0	0	0	0	0	0	0	0	0	0	3	1		0	0	0	0			Otu00736	Bacteria	Proteobacteria	Deltaproteobacteria	Bdellovibrionales	Bdellovibrionaceae	OM27_clade
Otu00737	0	0	0	0	0	0	0	0	0	0	0	5		0	0	0	0			Otu00737	Bacteria	Proteobacteria	Alphaproteobacteria	Alphaproteobacteria_unclassified	Alphaproteobacteria_unclassified	Alphaproteobacteria_unclassified
Otu00738	0	0	0	0	0	0	0	0	0	1	0	0		0	0	0	0			Otu00738	Bacteria	Proteobacteria	Gammaproteobacteria	Gammaproteobacteria_unclassified	Gammaproteobacteria_unclassified	Gammaproteobacteria_unclassified
Otu00739	0	0	0	0	0	1	0	0	0	0	0	0		0	0	0	0.000853519			Otu00739	Bacteria	Proteobacteria	Alphaproteobacteria	Rickettsiales	SAR116_clade	SAR116_clade_unclassified
Otu00740	1	0	0	0	0	0	0	0	0	1	0	0		0.000853519	0	0	0			Otu00740	Bacteria	Proteobacteria	Proteobacteria_unclassified	Proteobacteria_unclassified	Proteobacteria_unclassified	Proteobacteria_unclassified
Otu00741	0	0	0	0	0	0	8	4	0	0	0	0		0	0	0	0			Otu00741	Bacteria	Proteobacteria	Gammaproteobacteria	Oceanospirillales	Oceanospirillaceae	Neptuniibacter
Otu00742	0	0	0	0	2	0	0	0	0	0	0	0		0	0	0.00170704	0.00170704			Otu00742	Bacteria	Proteobacteria	Alphaproteobacteria	SAR11_clade	Surface_1	Candidatus_Pelagibacter
Otu00743	1	0	0	6	2	3	0	0	0	0	0	0		0.000853519	0.00512111	0.00682815	0.00938871			Otu00743	Bacteria	Proteobacteria	Alphaproteobacteria	Sphingomonadales	Erythrobacteraceae	Erythrobacteraceae_unclassified
Otu00744	0	0	0	8	3	6	0	0	0	0	0	0		0	0.00682815	0.00938871	0.0145098			Otu00744	Bacteria	Proteobacteria	Gammaproteobacteria	Gammaproteobacteria_unclassified	Gammaproteobacteria_unclassified	Gammaproteobacteria_unclassified
Otu00745	0	0	0	5	4	5	0	0	0	0	0	0		0	0.0042676	0.00768167	0.0119493			Otu00745	Bacteria	Parcubacteria	Parcubacteria_unclassified	Parcubacteria_unclassified	Parcubacteria_unclassified	Parcubacteria_unclassified
Otu00747	0	0	0	0	0	0	0	0	2	0	0	0		0	0	0	0			Otu00747	Bacteria	Proteobacteria	Gammaproteobacteria	Oceanospirillales	Alcanivoracaceae	Alcanivorax
Otu00749	0	0	0	2	4	0	0	0	0	0	0	0		0	0.00170704	0.00512111	0.00512111			Otu00749	Bacteria	Lentisphaerae	R76-B128	R76-B128_unclassified	R76-B128_unclassified	R76-B128_unclassified
Otu00752	0	0	0	0	0	0	0	0	0	1	1	0		0	0	0	0			Otu00752	Bacteria	Cyanobacteria	Cyanobacteria	SubsectionIII	FamilyI	FamilyI_unclassified
Otu00754	0	0	0	0	0	0	1	9	0	0	0	0		0	0	0	0			Otu00754	Bacteria	Proteobacteria	Gammaproteobacteria	Gammaproteobacteria_unclassified	Gammaproteobacteria_unclassified	Gammaproteobacteria_unclassified
Otu00756	0	0	0	0	1	3	0	0	0	1	0	9		0	0	0.000853519	0.00341408			Otu00756	Bacteria	Bacteria_unclassified	Bacteria_unclassified	Bacteria_unclassified	Bacteria_unclassified	Bacteria_unclassified
Otu00757	0	0	2	0	0	0	0	0	0	0	0	0		0.00170704	0.00170704	0.00170704	0			Otu00757	Bacteria	Proteobacteria	Gammaproteobacteria	Cellvibrionales	Porticoccaceae	C1-B045
Otu00758	0	0	0	9	15	16	0	0	0	0	0	0		0	0.00768167	0.0204845	0.0341408			Otu00758	Bacteria	Bacteria_unclassified	Bacteria_unclassified	Bacteria_unclassified	Bacteria_unclassified	Bacteria_unclassified
Otu00759	0	0	0	0	0	0	0	0	1	2	1	0		0	0	0	0			Otu00759	Bacteria	Proteobacteria	Alphaproteobacteria	Rickettsiales	SM2D12	SM2D12_unclassified
Otu00761	0	0	0	0	0	0	0	0	0	0	0	5		0	0	0	0			Otu00761	Bacteria	Cyanobacteria	Melainabacteria	Caenarcaniphilales	Caenarcaniphilales_unclassified	Caenarcaniphilales_unclassified
Otu00763	1	1	4	0	0	0	1	4	5	0	0	0		0.00512111	0.0042676	0.00341408	0			Otu00763	Bacteria	Bacteroidetes	Flavobacteriia	Flavobacteriales	Flavobacteriaceae	Flavobacteriaceae_unclassified
Otu00764	0	0	0	0	0	1	0	0	0	0	0	1		0	0	0	0.000853519			Otu00764	Bacteria	Proteobacteria	Gammaproteobacteria	Cellvibrionales	Halieaceae	Pseudohaliea
Otu00765	0	0	0	0	0	0	0	0	2	0	1	0		0	0	0	0			Otu00765	Bacteria	Proteobacteria	Alphaproteobacteria	Alphaproteobacteria_unclassified	Alphaproteobacteria_unclassified	Alphaproteobacteria_unclassified
Otu00766	0	0	0	0	0	0	0	0	0	0	0	1		0	0	0	0			Otu00766	Bacteria	Proteobacteria	Alphaproteobacteria	Rhodospirillales	Rhodospirillaceae	Defluviicoccus
Otu00767	0	0	0	0	0	0	0	1	0	1	13	3		0	0	0	0			Otu00767	Bacteria	Proteobacteria	Alphaproteobacteria	Rhodobacterales	Rhodobacteraceae	Rhodobacteraceae_unclassified
Otu00768	1	0	0	0	0	0	0	0	0	3	3	1		0.000853519	0	0	0			Otu00768	Bacteria	Proteobacteria	Alphaproteobacteria	Rhodobacterales	Rhodobacteraceae	Shimia
Otu00770	0	0	0	0	0	0	0	1	0	0	0	0		0	0	0	0			Otu00770	Bacteria	Cyanobacteria	Cyanobacteria	SubsectionI	FamilyI	Synechococcus
Otu00771	0	0	0	5	5	4	0	0	0	0	0	0		0	0.0042676	0.00853519	0.0119493			Otu00771	Bacteria	Proteobacteria	Gammaproteobacteria	Legionellales	Coxiellaceae	Coxiella
Otu00772	0	0	0	0	0	0	0	0	0	1	0	0		0	0	0	0			Otu00772	Bacteria	Proteobacteria	Alphaproteobacteria	Rickettsiales	Rickettsiales_unclassified	Rickettsiales_unclassified
Otu00773	0	1	0	0	0	0	0	1	0	2	0	0		0.000853519	0.000853519	0	0			Otu00773	Bacteria	Proteobacteria	Gammaproteobacteria	Alteromonadales	Alteromonadaceae	Aestuariibacter
Otu00774	0	0	0	2	0	0	0	0	0	0	0	0		0	0.00170704	0.00170704	0.00170704			Otu00774	Bacteria	Proteobacteria	Alphaproteobacteria	Rhizobiales	Phyllobacteriaceae	Phyllobacteriaceae_unclassified
Otu00775	0	0	0	0	0	0	0	0	1	1	0	0		0	0	0	0			Otu00775	Bacteria	Planctomycetes	Planctomycetacia	Planctomycetales	Planctomycetaceae	Planctomycetaceae_unclassified
Otu00776	0	0	0	0	0	0	0	0	0	4	9	3		0	0	0	0			Otu00776	Bacteria	Bacteroidetes	Bacteroidetes_unclassified	Bacteroidetes_unclassified	Bacteroidetes_unclassified	Bacteroidetes_unclassified
Otu00777	0	0	0	3	5	7	0	0	0	0	0	0		0	0.00256056	0.00682815	0.0128028			Otu00777	Bacteria	Proteobacteria	Alphaproteobacteria	Rhodospirillales	Rhodospirillaceae	Magnetospira
Otu00778	0	0	0	1	0	0	0	0	0	0	0	0		0	0.000853519	0.000853519	0.000853519			Otu00778	Bacteria	Gracilibacteria	Gracilibacteria_unclassified	Gracilibacteria_unclassified	Gracilibacteria_unclassified	Gracilibacteria_unclassified
Otu00780	0	0	0	1	3	4	0	0	0	0	0	0		0	0.000853519	0.00341408	0.00682815			Otu00780	Bacteria	Planctomycetes	OM190	OM190_unclassified	OM190_unclassified	OM190_unclassified
Otu00781	0	1	0	4	1	0	0	0	0	0	0	0		0.000853519	0.0042676	0.0042676	0.0042676			Otu00781	Bacteria	Proteobacteria	Alphaproteobacteria	Rhizobiales	Phyllobacteriaceae	Phyllobacteriaceae_unclassified
Otu00782	0	0	0	0	0	0	0	3	1	6	2	3		0	0	0	0			Otu00782	Bacteria	Proteobacteria	Alphaproteobacteria	Kordiimonadales	Kordiimonadaceae	Kordiimonas
Otu00783	0	0	0	0	0	0	0	1	0	0	0	0		0	0	0	0			Otu00783	Bacteria	Proteobacteria	Betaproteobacteria	Burkholderiales	Alcaligenaceae	MWH-UniP1_aquatic_group
Otu00784	0	0	0	0	0	0	0	0	0	2	0	0		0	0	0	0			Otu00784	Bacteria	Proteobacteria	Betaproteobacteria	Betaproteobacteria_unclassified	Betaproteobacteria_unclassified	Betaproteobacteria_unclassified
Otu00785	2	2	0	1	1	2	0	2	0	0	0	0		0.00341408	0.00256056	0.00170704	0.00341408			Otu00785	Bacteria	Proteobacteria	Alphaproteobacteria	Rhodobacterales	Rhodobacteraceae	Albimonas
Otu00786	1	1	0	0	0	0	0	0	0	0	0	0		0.00170704	0.000853519	0	0			Otu00786	Bacteria	Proteobacteria	Gammaproteobacteria	Cellvibrionales	Porticoccaceae	SAR92_clade
Otu00787	0	0	1	5	13	9	0	0	0	0	0	0		0.000853519	0.00512111	0.0162169	0.023045			Otu00787	Bacteria	Chloroflexi	Caldilineae	Caldilineales	Caldilineaceae	Caldilineaceae_unclassified
Otu00788	0	0	1	1	0	3	0	0	0	0	0	0		0.000853519	0.00170704	0.00170704	0.00341408			Otu00788	Bacteria	Cyanobacteria	ML635J-21	ML635J-21_unclassified	ML635J-21_unclassified	ML635J-21_unclassified
Otu00789	0	0	1	0	0	0	0	0	0	0	0	0		0.000853519	0.000853519	0.000853519	0			Otu00789	Bacteria	Proteobacteria	Gammaproteobacteria	Gammaproteobacteria_unclassified	Gammaproteobacteria_unclassified	Gammaproteobacteria_unclassified
Otu00792	0	0	0	0	0	0	0	0	0	0	1	0		0	0	0	0			Otu00792	Bacteria	Proteobacteria	Deltaproteobacteria	Bdellovibrionales	Bdellovibrionaceae	OM27_clade
Otu00793	0	0	0	7	4	4	0	0	0	0	0	0		0	0.00597463	0.00938871	0.0128028			Otu00793	Bacteria	Planctomycetes	OM190	OM190_unclassified	OM190_unclassified	OM190_unclassified
Otu00794	0	0	0	10	11	9	0	0	0	0	0	0		0	0.00853519	0.0179239	0.0256056			Otu00794	Bacteria	Proteobacteria	Alphaproteobacteria	Rickettsiales	SM2D12	SM2D12_unclassified
Otu00795	0	0	0	0	1	0	0	0	3	0	0	0		0	0	0.000853519	0.000853519			Otu00795	Bacteria	Proteobacteria	Gammaproteobacteria	Salinisphaerales	Salinisphaeraceae	Salinisphaera
Otu00796	1	0	0	0	2	1	0	0	0	0	0	0		0.000853519	0	0.00170704	0.00256056			Otu00796	Bacteria	Proteobacteria	Alphaproteobacteria	Rhodobacterales	Rhodobacteraceae	Rhodobacteraceae_unclassified
Otu00797	0	0	0	0	0	0	0	0	0	5	0	4		0	0	0	0			Otu00797	Bacteria	Proteobacteria	Alphaproteobacteria	Sphingomonadales	Erythrobacteraceae	Erythrobacteraceae_unclassified
Otu00799	0	0	1	1	2	1	0	0	0	2	0	1		0.000853519	0.00170704	0.00341408	0.00341408			Otu00799	Bacteria	Proteobacteria	Deltaproteobacteria	Bdellovibrionales	Bacteriovoracaceae	Peredibacter
Otu00800	0	0	0	0	0	0	0	0	0	0	1	0		0	0	0	0			Otu00800	Bacteria	Bacteroidetes	Flavobacteriia	Flavobacteriales	Cryomorphaceae	Salinirepens
Otu00801	0	0	0	3	0	0	0	0	0	0	0	0		0	0.00256056	0.00256056	0.00256056			Otu00801	Bacteria	Proteobacteria	Alphaproteobacteria	Caulobacterales	Caulobacteraceae	Phenylobacterium
Otu00803	0	0	0	1	0	0	0	0	0	1	0	0		0	0.000853519	0.000853519	0.000853519			Otu00803	Bacteria	Proteobacteria	Betaproteobacteria	Betaproteobacteria_unclassified	Betaproteobacteria_unclassified	Betaproteobacteria_unclassified
Otu00805	0	0	0	0	2	0	0	0	0	0	0	0		0	0	0.00170704	0.00170704			Otu00805	Bacteria	Proteobacteria	Alphaproteobacteria	Rhizobiales	Rhodobiaceae	Methyloceanibacter
Otu00806	0	0	0	8	0	0	0	0	0	0	0	0		0	0.00682815	0.00682815	0.00682815			Otu00806	Bacteria	Bacteroidetes	Cytophagia	Order_III	Unknown_Family	Unknown_Family_unclassified
Otu00807	0	0	0	0	0	0	1	5	0	0	0	0		0	0	0	0			Otu00807	Bacteria	Proteobacteria	Gammaproteobacteria	Gammaproteobacteria_unclassified	Gammaproteobacteria_unclassified	Gammaproteobacteria_unclassified
Otu00808	10	0	4	0	0	0	0	0	0	0	0	0		0.0119493	0.00341408	0.00341408	0			Otu00808	Bacteria	Proteobacteria	Gammaproteobacteria	Oceanospirillales	Oceanospirillaceae	Marinobacterium
Otu00810	0	0	0	0	4	4	0	0	0	6	2	1		0	0	0.00341408	0.00682815			Otu00810	Bacteria	Proteobacteria	Alphaproteobacteria	Sphingomonadales	Sphingomonadaceae	Sphingomonadaceae_unclassified
Otu00812	0	0	0	0	0	0	0	0	1	0	0	0		0	0	0	0			Otu00812	Bacteria	Proteobacteria	Gammaproteobacteria	Alteromonadales	Alteromonadaceae	Marinobacter
Otu00813	0	0	0	0	0	0	0	0	1	3	0	3		0	0	0	0			Otu00813	Bacteria	Proteobacteria	Alphaproteobacteria	Rhodobacterales	Rhodobacteraceae	Rhodobacteraceae_unclassified
Otu00814	0	0	0	0	0	0	0	0	0	3	0	1		0	0	0	0			Otu00814	Bacteria	Proteobacteria	Gammaproteobacteria	Oceanospirillales	Oceanospirillaceae	Marinobacterium
Otu00815	0	0	0	2	1	7	0	0	0	0	0	0		0	0.00170704	0.00256056	0.00853519			Otu00815	Bacteria	Bacteroidetes	Flavobacteriia	Flavobacteriales	Flavobacteriaceae	Winogradskyella
Otu00816	0	0	0	0	0	0	1	0	0	1	0	0		0	0	0	0			Otu00816	Bacteria	Cyanobacteria	Cyanobacteria	SubsectionI	FamilyI	Synechococcus
Otu00818	0	0	0	0	0	0	0	0	0	3	1	0		0	0	0	0			Otu00818	Bacteria	Proteobacteria	Alphaproteobacteria	Rhodobacterales	Rhodobacteraceae	Rhodobacteraceae_unclassified
Otu00820	0	0	0	0	0	0	1	0	1	0	0	0		0	0	0	0			Otu00820	Bacteria	Proteobacteria	Gammaproteobacteria	Order_Incertae_Sedis	Family_Incertae_Sedis	Marinicella
Otu00822	0	0	0	0	0	0	0	0	0	0	1	3		0	0	0	0			Otu00822	Bacteria	Verrucomicrobia	Verrucomicrobia_unclassified	Verrucomicrobia_unclassified	Verrucomicrobia_unclassified	Verrucomicrobia_unclassified
Otu00823	0	0	0	0	0	0	0	0	0	4	2	5		0	0	0	0			Otu00823	Bacteria	Hydrogenedentes	Hydrogenedentes_unclassified	Hydrogenedentes_unclassified	Hydrogenedentes_unclassified	Hydrogenedentes_unclassified
Otu00824	0	0	0	0	0	0	0	0	0	1	1	0		0	0	0	0			Otu00824	Bacteria	Bacteria_unclassified	Bacteria_unclassified	Bacteria_unclassified	Bacteria_unclassified	Bacteria_unclassified
Otu00826	0	0	0	0	0	0	0	0	2	0	0	0		0	0	0	0			Otu00826	Bacteria	Cyanobacteria	Cyanobacteria	SubsectionI	FamilyI	Synechococcus
Otu00827	0	0	0	0	0	0	0	0	0	0	0	2		0	0	0	0			Otu00827	Bacteria	Proteobacteria	Alphaproteobacteria	Rhodobacterales	Rhodobacteraceae	Rhodobacteraceae_unclassified
Otu00828	0	1	0	4	2	5	0	0	0	0	0	0		0.000853519	0.0042676	0.00512111	0.00938871			Otu00828	Bacteria	Proteobacteria	Alphaproteobacteria	DB1-14	DB1-14_unclassified	DB1-14_unclassified
Otu00829	0	0	0	0	0	0	0	0	0	1	0	2		0	0	0	0			Otu00829	Bacteria	Verrucomicrobia	Verrucomicrobiae	Verrucomicrobiales	Verrucomicrobiales_unclassified	Verrucomicrobiales_unclassified
Otu00830	0	0	0	0	0	0	0	6	0	0	0	0		0	0	0	0			Otu00830	Bacteria	Proteobacteria	Gammaproteobacteria	Alteromonadales	Alteromonadaceae	Aestuariibacter
Otu00832	0	0	0	6	11	14	0	0	0	0	0	0		0	0.00512111	0.0145098	0.0264591			Otu00832	Bacteria	Planctomycetes	Planctomycetacia	Planctomycetales	Planctomycetaceae	Planctomycetaceae_unclassified
Otu00833	0	0	0	0	0	0	0	0	0	1	0	0		0	0	0	0			Otu00833	Bacteria	Proteobacteria	Gammaproteobacteria	Thiotrichales	Piscirickettsiaceae	Methylophaga
Otu00835	0	2	7	0	0	0	1	1	0	0	0	0		0.00768167	0.00768167	0.00597463	0			Otu00835	Bacteria	Bacteroidetes	Flavobacteriia	Flavobacteriales	Flavobacteriaceae	Nonlabens
Otu00836	2	0	0	4	2	2	0	0	0	0	0	0		0.00170704	0.00341408	0.00512111	0.00682815			Otu00836	Bacteria	Proteobacteria	Gammaproteobacteria	Oceanospirillales	Oceanospirillaceae	Pseudospirillum
Otu00837	0	0	0	0	0	0	4	1	0	0	0	0		0	0	0	0			Otu00837	Bacteria	Proteobacteria	Gammaproteobacteria	Cellvibrionales	Cellvibrionaceae	Maricurvus
Otu00838	0	0	0	0	0	0	1	1	0	0	0	0		0	0	0	0			Otu00838	Bacteria	Proteobacteria	Gammaproteobacteria	Oceanospirillales	Oceanospirillaceae	Neptuniibacter
Otu00839	0	0	0	0	0	0	0	0	0	1	7	4		0	0	0	0			Otu00839	Bacteria	Proteobacteria	Alphaproteobacteria	Rhodobacterales	Rhodobacteraceae	Rhodobacteraceae_unclassified
Otu00840	0	0	0	0	0	0	0	0	0	17	1	2		0	0	0	0			Otu00840	Bacteria	Proteobacteria	Deltaproteobacteria	Oligoflexales	Oligoflexaceae	Oligoflexaceae_unclassified
Otu00841	0	0	0	3	8	2	0	0	0	1	0	0		0	0.00256056	0.00938871	0.0110957			Otu00841	Bacteria	Planctomycetes	OM190	OM190_unclassified	OM190_unclassified	OM190_unclassified
Otu00843	0	0	0	0	3	0	0	0	0	0	1	0		0	0	0.00256056	0.00256056			Otu00843	Bacteria	Proteobacteria	Deltaproteobacteria	Bdellovibrionales	Bacteriovoracaceae	Bacteriovoracaceae_unclassified
Otu00845	0	0	0	0	0	0	0	0	0	0	0	1		0	0	0	0			Otu00845	Bacteria	Actinobacteria	Acidimicrobiia	Acidimicrobiales	OM1_clade	OM1_clade_unclassified
Otu00846	0	0	1	2	0	0	0	0	0	0	0	0		0.000853519	0.00256056	0.00256056	0.00170704			Otu00846	Bacteria	Proteobacteria	Alphaproteobacteria	Rickettsiales	SAR116_clade	SAR116_clade_unclassified
Otu00847	1	0	0	0	0	1	0	0	4	0	0	0		0.000853519	0	0	0.000853519			Otu00847	Bacteria	Proteobacteria	Alphaproteobacteria	Sphingomonadales	Sphingomonadaceae	Stakelama
Otu00848	0	0	0	1	0	0	0	0	0	0	1	0		0	0.000853519	0.000853519	0.000853519			Otu00848	Bacteria	Proteobacteria	Deltaproteobacteria	Bdellovibrionales	Bacteriovoracaceae	Halobacteriovorax
Otu00849	0	0	0	0	0	0	1	0	0	1	0	0		0	0	0	0			Otu00849	Bacteria	Planctomycetes	Phycisphaerae	Phycisphaerales	Phycisphaeraceae	Phycisphaera
Otu00850	0	0	0	0	0	0	0	0	0	5	0	1		0	0	0	0			Otu00850	Bacteria	Proteobacteria	Gammaproteobacteria	Thiotrichales	Thiotrichales_Incertae_Sedis	Candidatus_Endoecteinascidia
Otu00851	0	0	0	0	0	0	0	1	0	3	1	0		0	0	0	0			Otu00851	Bacteria	Planctomycetes	Planctomycetacia	Planctomycetales	Planctomycetaceae	Planctomycetaceae_unclassified
Otu00852	3	0	0	1	0	2	0	0	0	0	0	0		0.00256056	0.000853519	0.000853519	0.00256056			Otu00852	Bacteria	Planctomycetes	OM190	OM190_unclassified	OM190_unclassified	OM190_unclassified
Otu00853	0	0	0	0	0	0	0	0	0	0	8	0		0	0	0	0			Otu00853	Bacteria	Bacteroidetes	Bacteroidetes_unclassified	Bacteroidetes_unclassified	Bacteroidetes_unclassified	Bacteroidetes_unclassified
Otu00854	0	0	0	0	0	0	0	0	0	2	0	0		0	0	0	0			Otu00854	Bacteria	Proteobacteria	Gammaproteobacteria	Xanthomonadales	JTB255_marine_benthic_group	JTB255_marine_benthic_group_unclassified
Otu00855	1	0	0	0	0	0	0	1	0	0	0	0		0.000853519	0	0	0			Otu00855	Bacteria	Proteobacteria	Gammaproteobacteria	Alteromonadales	Alteromonadaceae	Alteromonadaceae_unclassified
Otu00856	0	0	0	0	0	0	0	0	0	1	0	0		0	0	0	0			Otu00856	Bacteria	Verrucomicrobia	Opitutae	Puniceicoccales	Puniceicoccaceae	Coraliomargarita
Otu00857	0	0	0	0	0	0	0	0	0	1	0	1		0	0	0	0			Otu00857	Bacteria	Bacteroidetes	Flavobacteriia	Flavobacteriales	Flavobacteriaceae	Flavobacteriaceae_unclassified
Otu00858	0	0	0	1	1	0	0	0	0	0	0	0		0	0.000853519	0.00170704	0.00170704			Otu00858	Bacteria	Bacteria_unclassified	Bacteria_unclassified	Bacteria_unclassified	Bacteria_unclassified	Bacteria_unclassified
Otu00859	0	0	0	0	0	0	1	0	0	0	0	0		0	0	0	0			Otu00859	Bacteria	Proteobacteria	Deltaproteobacteria	Bdellovibrionales	Bacteriovoracaceae	Bacteriovoracaceae_unclassified
Otu00861	0	1	0	0	0	0	0	0	0	0	0	0		0.000853519	0.000853519	0	0			Otu00861	Bacteria	Proteobacteria	Gammaproteobacteria	Alteromonadales	Alteromonadaceae	Alteromonadaceae_unclassified
Otu00862	0	1	0	0	0	0	0	0	0	0	0	0		0.000853519	0.000853519	0	0			Otu00862	Bacteria	Proteobacteria	Gammaproteobacteria	Thiotrichales	Piscirickettsiaceae	Cycloclasticus
Otu00863	0	0	0	0	2	0	0	1	0	0	0	0		0	0	0.00170704	0.00170704			Otu00863	Bacteria	Bacteroidetes	Flavobacteriia	Flavobacteriales	Flavobacteriaceae	Flavobacteriaceae_unclassified
Otu00864	0	0	0	0	0	0	0	0	0	0	1	0		0	0	0	0			Otu00864	Bacteria	Proteobacteria	Gammaproteobacteria	KI89A_clade	KI89A_clade_unclassified	KI89A_clade_unclassified
Otu00867	0	0	0	1	0	0	0	0	0	0	0	1		0	0.000853519	0.000853519	0.000853519			Otu00867	Bacteria	Bacteroidetes	Cytophagia	Cytophagales	Cyclobacteriaceae	Algoriphagus
Otu00868	0	0	0	3	0	3	0	0	0	0	0	0		0	0.00256056	0.00256056	0.00512111			Otu00868	Bacteria	Planctomycetes	Planctomycetacia	Planctomycetales	Planctomycetaceae	Planctomyces
Otu00870	0	0	0	0	0	0	0	0	0	4	1	0		0	0	0	0			Otu00870	Bacteria	Gracilibacteria	Gracilibacteria_unclassified	Gracilibacteria_unclassified	Gracilibacteria_unclassified	Gracilibacteria_unclassified
Otu00871	0	0	0	0	0	0	3	6	1	0	0	0		0	0	0	0			Otu00871	Bacteria	Proteobacteria	Gammaproteobacteria	Gammaproteobacteria_unclassified	Gammaproteobacteria_unclassified	Gammaproteobacteria_unclassified
Otu00872	0	0	0	1	1	4	0	0	0	0	0	1		0	0.000853519	0.00170704	0.00512111			Otu00872	Bacteria	Proteobacteria	Gammaproteobacteria	Gammaproteobacteria_unclassified	Gammaproteobacteria_unclassified	Gammaproteobacteria_unclassified
Otu00873	0	0	0	0	0	0	0	0	0	0	2	0		0	0	0	0			Otu00873	Bacteria	Proteobacteria	Alphaproteobacteria	Rhodobacterales	Rhodobacteraceae	Rhodobacteraceae_unclassified
Otu00874	0	0	0	0	0	0	0	0	0	0	0	1		0	0	0	0			Otu00874	Bacteria	Verrucomicrobia	OPB35_soil_group	OPB35_soil_group_unclassified	OPB35_soil_group_unclassified	OPB35_soil_group_unclassified
Otu00875	0	0	1	7	4	6	0	0	0	0	0	0		0.000853519	0.00682815	0.0102422	0.0145098			Otu00875	Bacteria	Proteobacteria	Alphaproteobacteria	OCS116_clade	OCS116_clade_unclassified	OCS116_clade_unclassified
Otu00877	0	0	0	0	0	0	0	0	0	0	0	2		0	0	0	0			Otu00877	Bacteria	Proteobacteria	Gammaproteobacteria	Cellvibrionales	Porticoccaceae	C1-B045
Otu00878	0	0	0	2	4	4	0	0	0	0	0	0		0	0.00170704	0.00512111	0.00853519			Otu00878	Bacteria	Bacteroidetes	Sphingobacteriia	Sphingobacteriales	Saprospiraceae	Saprospiraceae_unclassified
Otu00880	0	0	0	0	0	0	0	0	0	0	7	4		0	0	0	0			Otu00880	Bacteria	Proteobacteria	Alphaproteobacteria	Rhodobacterales	Rhodobacteraceae	Rhodobacteraceae_unclassified
Otu00881	1	0	0	0	0	0	0	1	0	3	0	0		0.000853519	0	0	0			Otu00881	Bacteria	Proteobacteria	Gammaproteobacteria	Thiotrichales	Piscirickettsiaceae	Methylophaga
Otu00882	0	0	0	1	2	2	0	0	0	0	0	0		0	0.000853519	0.00256056	0.0042676			Otu00882	Bacteria	Proteobacteria	Alphaproteobacteria	Alphaproteobacteria_unclassified	Alphaproteobacteria_unclassified	Alphaproteobacteria_unclassified
Otu00884	1	0	0	1	1	0	0	0	0	1	2	0		0.000853519	0.000853519	0.00170704	0.00170704			Otu00884	Bacteria	Planctomycetes	BD7-11	BD7-11_unclassified	BD7-11_unclassified	BD7-11_unclassified
Otu00885	3	2	1	1	1	0	0	0	0	0	0	0		0.00512111	0.00341408	0.00256056	0.00170704			Otu00885	Bacteria	Bacteroidetes	Flavobacteriia	Flavobacteriales	Flavobacteriaceae	Ulvibacter
Otu00886	0	0	1	0	0	0	0	0	0	0	0	2		0.000853519	0.000853519	0.000853519	0			Otu00886	Bacteria	Proteobacteria	Gammaproteobacteria	Gammaproteobacteria_unclassified	Gammaproteobacteria_unclassified	Gammaproteobacteria_unclassified
Otu00888	0	0	2	0	0	0	3	0	0	0	0	0		0.00170704	0.00170704	0.00170704	0			Otu00888	Bacteria	Proteobacteria	Gammaproteobacteria	Oceanospirillales	Oceanospirillaceae	Oceanospirillaceae_unclassified
Otu00890	0	0	0	4	0	1	0	0	0	0	0	0		0	0.00341408	0.00341408	0.0042676			Otu00890	Bacteria	Proteobacteria	Alphaproteobacteria	OCS116_clade	OCS116_clade_unclassified	OCS116_clade_unclassified
Otu00891	0	0	0	0	0	0	0	0	0	1	0	2		0	0	0	0			Otu00891	Bacteria	Planctomycetes	Planctomycetacia	Planctomycetales	Planctomycetaceae	Rhodopirellula
Otu00892	0	0	0	0	0	0	0	0	0	1	0	3		0	0	0	0			Otu00892	Bacteria	Proteobacteria	Gammaproteobacteria	Alteromonadales	Alteromonadaceae	Aestuariibacter
Otu00893	0	0	0	0	0	0	0	0	2	0	0	0		0	0	0	0			Otu00893	Bacteria	Proteobacteria	Deltaproteobacteria	Bdellovibrionales	Bacteriovoracaceae	Bacteriovoracaceae_unclassified
Otu00894	0	0	0	0	0	0	0	0	0	5	30	22		0	0	0	0			Otu00894	Bacteria	Proteobacteria	Alphaproteobacteria	SB1-18	SB1-18_unclassified	SB1-18_unclassified
Otu00895	0	0	0	0	0	0	0	0	0	1	0	2		0	0	0	0			Otu00895	Bacteria	Hydrogenedentes	Hydrogenedentes_unclassified	Hydrogenedentes_unclassified	Hydrogenedentes_unclassified	Hydrogenedentes_unclassified
Otu00896	0	0	0	0	0	0	0	0	0	0	1	1		0	0	0	0			Otu00896	Bacteria	Actinobacteria	Actinobacteria	Frankiales	Sporichthyaceae	hgcI_clade
Otu00897	1	0	0	0	0	0	0	0	0	0	0	0		0.000853519	0	0	0			Otu00897	Bacteria	Proteobacteria	Gammaproteobacteria	Thiotrichales	Piscirickettsiaceae	Cycloclasticus
Otu00898	0	0	0	0	0	0	0	0	0	1	1	0		0	0	0	0			Otu00898	Bacteria	Firmicutes	Bacilli	Lactobacillales	Leuconostocaceae	Leuconostoc
Otu00901	0	0	0	0	0	0	0	0	0	0	0	1		0	0	0	0			Otu00901	Bacteria	Planctomycetes	Planctomycetacia	Planctomycetales	Planctomycetaceae	Blastopirellula
Otu00903	0	0	0	0	0	0	0	0	0	0	1	0		0	0	0	0			Otu00903	Bacteria	Proteobacteria	Gammaproteobacteria	Gammaproteobacteria_unclassified	Gammaproteobacteria_unclassified	Gammaproteobacteria_unclassified
Otu00904	0	1	0	1	0	1	0	0	0	0	0	0		0.000853519	0.00170704	0.000853519	0.00170704			Otu00904	Bacteria	Proteobacteria	Alphaproteobacteria	Rhizobiales	Phyllobacteriaceae	Hoeflea
Otu00905	0	1	0	0	0	1	0	0	0	0	0	0		0.000853519	0.000853519	0	0.000853519			Otu00905	Bacteria	Proteobacteria	Betaproteobacteria	Burkholderiales	Comamonadaceae	Aquabacterium
Otu00906	0	0	0	2	0	10	0	0	0	0	0	0		0	0.00170704	0.00170704	0.0102422			Otu00906	Bacteria	Bacteroidetes	Sphingobacteriia	Sphingobacteriales	Saprospiraceae	Portibacter
Otu00907	0	0	0	4	12	1	0	0	0	0	0	0		0	0.00341408	0.0136563	0.0145098			Otu00907	Bacteria	Proteobacteria	Deltaproteobacteria	Sh765B-TzT-29	Sh765B-TzT-29_unclassified	Sh765B-TzT-29_unclassified
Otu00908	0	0	0	2	1	1	0	0	0	0	0	0		0	0.00170704	0.00256056	0.00341408			Otu00908	Bacteria	Proteobacteria	Alphaproteobacteria	Sphingomonadales	Sphingomonadaceae	Blastomonas
Otu00909	0	0	0	8	3	2	0	0	0	0	0	0		0	0.00682815	0.00938871	0.0110957			Otu00909	Bacteria	Acidobacteria	Acidobacteria	Subgroup_9	Subgroup_9_unclassified	Subgroup_9_unclassified
Otu00912	0	0	0	0	0	0	0	0	0	8	2	4		0	0	0	0			Otu00912	Bacteria	Proteobacteria	Alphaproteobacteria	Rhodospirillales	Rhodospirillaceae	Thalassospira
Otu00913	0	1	2	0	0	0	0	0	0	0	0	0		0.00256056	0.00256056	0.00170704	0			Otu00913	Bacteria	Bacteroidetes	Flavobacteriia	Flavobacteriales	Flavobacteriaceae	NS5_marine_group
Otu00915	0	0	0	0	0	0	0	0	0	0	0	1		0	0	0	0			Otu00915	Bacteria	Planctomycetes	Planctomycetacia	Planctomycetales	Planctomycetaceae	Blastopirellula
Otu00916	0	1	0	0	0	0	2	4	0	0	0	1		0.000853519	0.000853519	0	0			Otu00916	Bacteria	Proteobacteria	Gammaproteobacteria	Alteromonadales	Alteromonadaceae	Marinobacter
Otu00917	0	0	0	1	5	1	0	0	0	0	0	0		0	0.000853519	0.00512111	0.00597463			Otu00917	Bacteria	Proteobacteria	Gammaproteobacteria	Gammaproteobacteria_unclassified	Gammaproteobacteria_unclassified	Gammaproteobacteria_unclassified
Otu00918	0	0	0	1	1	1	0	0	0	0	0	0		0	0.000853519	0.00170704	0.00256056			Otu00918	Bacteria	Proteobacteria	Deltaproteobacteria	Myxococcales	Sandaracinaceae	Sandaracinaceae_unclassified
Otu00919	0	0	0	0	0	2	0	0	0	0	0	0		0	0	0	0.00170704			Otu00919	Bacteria	Actinobacteria	Actinobacteria_unclassified	Actinobacteria_unclassified	Actinobacteria_unclassified	Actinobacteria_unclassified
Otu00920	0	0	0	0	0	0	2	0	0	0	0	0		0	0	0	0			Otu00920	Bacteria	Proteobacteria	Gammaproteobacteria	Alteromonadales	Alteromonadaceae	Alteromonadaceae_unclassified
Otu00921	0	0	0	0	0	0	0	0	0	1	1	1		0	0	0	0			Otu00921	Bacteria	Proteobacteria	Gammaproteobacteria	Cellvibrionales	Halieaceae	Halieaceae_unclassified
Otu00922	0	0	0	0	0	0	0	0	0	4	6	5		0	0	0	0			Otu00922	Bacteria	Proteobacteria	Alphaproteobacteria	Rhodobacterales	Rhodobacteraceae	Tropicimonas
Otu00924	0	0	0	1	2	0	0	0	0	0	0	0		0	0.000853519	0.00256056	0.00256056			Otu00924	Bacteria	Proteobacteria	Alphaproteobacteria	Rhodobacterales	Rhodobacteraceae	Roseobacter_clade_NAC11-7_lineage
Otu00925	0	0	0	0	0	0	1	2	0	0	0	0		0	0	0	0			Otu00925	Bacteria	Proteobacteria	Alphaproteobacteria	Rhodobacterales	Rhodobacteraceae	Rhodobacteraceae_unclassified
Otu00926	0	0	0	3	1	1	0	0	0	0	0	0		0	0.00256056	0.00341408	0.0042676			Otu00926	Bacteria	Proteobacteria	Alphaproteobacteria	Rhodospirillales	Rhodospirillaceae	Rhodospirillaceae_unclassified
Otu00927	0	0	0	3	1	3	0	0	0	0	0	0		0	0.00256056	0.00341408	0.00597463			Otu00927	Bacteria	Chlamydiae	Chlamydiae	Chlamydiales	Chlamydiales_unclassified	Chlamydiales_unclassified
Otu00928	0	0	0	1	0	0	0	0	0	0	0	0		0	0.000853519	0.000853519	0.000853519			Otu00928	Bacteria	Proteobacteria	Alphaproteobacteria	Rhodobacterales	Rhodobacteraceae	Rhodobacteraceae_unclassified
Otu00929	0	0	1	5	3	9	0	0	0	0	0	0		0.000853519	0.00512111	0.00768167	0.0145098			Otu00929	Bacteria	Planctomycetes	Planctomycetacia	Planctomycetales	Planctomycetaceae	Planctomyces
Otu00930	0	0	0	2	3	2	0	0	0	0	0	0		0	0.00170704	0.0042676	0.00597463			Otu00930	Bacteria	Proteobacteria	Gammaproteobacteria	Legionellales	Coxiellaceae	Coxiella
Otu00932	0	0	0	3	3	0	0	0	0	0	0	0		0	0.00256056	0.00512111	0.00512111			Otu00932	Bacteria	Proteobacteria	Alphaproteobacteria	Rhodospirillales	Rhodospirillales_unclassified	Rhodospirillales_unclassified
Otu00933	0	0	0	0	0	1	0	0	0	0	0	0		0	0	0	0.000853519			Otu00933	Bacteria	Actinobacteria	Actinobacteria	Pseudonocardiales	Pseudonocardiaceae	Pseudonocardia
Otu00935	0	0	0	0	0	0	0	1	0	4	0	2		0	0	0	0			Otu00935	Bacteria	Proteobacteria	Gammaproteobacteria	Oceanospirillales	Oceanospirillaceae	Oceanospirillum
Otu00936	0	0	0	4	0	1	0	0	0	0	0	0		0	0.00341408	0.00341408	0.0042676			Otu00936	Bacteria	Acidobacteria	Holophagae	Subgroup_10	TK85	TK85_unclassified
Otu00937	0	0	0	1	2	4	0	0	0	0	0	0		0	0.000853519	0.00256056	0.00597463			Otu00937	Bacteria	Parcubacteria	Parcubacteria_unclassified	Parcubacteria_unclassified	Parcubacteria_unclassified	Parcubacteria_unclassified
Otu00939	4	1	2	0	0	0	0	0	0	0	0	0		0.00597463	0.00256056	0.00170704	0			Otu00939	Bacteria	Bacteria_unclassified	Bacteria_unclassified	Bacteria_unclassified	Bacteria_unclassified	Bacteria_unclassified
Otu00941	0	0	0	0	0	0	0	0	0	1	0	0		0	0	0	0			Otu00941	Bacteria	Proteobacteria	Alphaproteobacteria	Rickettsiales	Rickettsiaceae	Rickettsiaceae_unclassified
Otu00942	0	0	0	0	0	0	0	0	0	2	0	0		0	0	0	0			Otu00942	Bacteria	Proteobacteria	Gammaproteobacteria	Cellvibrionales	Halieaceae	Haliea
Otu00943	0	0	3	2	3	1	0	0	0	0	0	0		0.00256056	0.0042676	0.00682815	0.00512111			Otu00943	Bacteria	Proteobacteria	Alphaproteobacteria	Rhodospirillales	Rhodospirillaceae	Magnetospira
Otu00945	2	0	0	0	0	0	0	0	0	0	0	0		0.00170704	0	0	0			Otu00945	Bacteria	Proteobacteria	Gammaproteobacteria	Thiotrichales	Piscirickettsiaceae	Piscirickettsiaceae_unclassified
Otu00946	0	0	0	1	1	0	0	0	0	0	0	0		0	0.000853519	0.00170704	0.00170704			Otu00946	Bacteria	Proteobacteria	Alphaproteobacteria	Sneathiellales	Sneathiellaceae	Sneathiella
Otu00947	0	1	0	0	0	2	0	1	0	2	1	0		0.000853519	0.000853519	0	0.00170704			Otu00947	Bacteria	Proteobacteria	Alphaproteobacteria	Caulobacterales	Hyphomonadaceae	Hyphomonas
Otu00948	0	0	0	0	3	4	0	0	0	0	1	0		0	0	0.00256056	0.00597463			Otu00948	Bacteria	Planctomycetes	OM190	OM190_unclassified	OM190_unclassified	OM190_unclassified
Otu00949	0	0	0	3	2	4	0	0	0	0	0	0		0	0.00256056	0.0042676	0.00768167			Otu00949	Bacteria	Proteobacteria	Alphaproteobacteria	SAR11_clade	SAR11_clade_unclassified	SAR11_clade_unclassified
Otu00950	0	17	4	0	0	0	0	1	0	0	0	0		0.0179239	0.0179239	0.00341408	0			Otu00950	Bacteria	Proteobacteria	Alphaproteobacteria	Rickettsiales	Rickettsiales_unclassified	Rickettsiales_unclassified
Otu00953	0	10	0	0	0	0	1	0	0	0	0	0		0.00853519	0.00853519	0	0			Otu00953	Bacteria	Proteobacteria	Gammaproteobacteria	Oceanospirillales	Oceanospirillaceae	Oceanospirillaceae_unclassified
Otu00954	0	0	0	0	0	0	0	0	0	0	0	5		0	0	0	0			Otu00954	Bacteria	Cyanobacteria	Cyanobacteria	SubsectionI	FamilyI	Synechococcus
Otu00955	0	1	0	0	0	0	0	0	0	1	1	5		0.000853519	0.000853519	0	0			Otu00955	Bacteria	Proteobacteria	Gammaproteobacteria	Thiotrichales	Piscirickettsiaceae	Methylophaga
Otu00956	0	0	0	0	0	0	0	0	0	0	1	1		0	0	0	0			Otu00956	Bacteria	Proteobacteria	Proteobacteria_unclassified	Proteobacteria_unclassified	Proteobacteria_unclassified	Proteobacteria_unclassified
Otu00957	0	0	0	3	3	1	0	0	0	0	0	0		0	0.00256056	0.00512111	0.00597463			Otu00957	Bacteria	Proteobacteria	Deltaproteobacteria	Sh765B-TzT-29	Sh765B-TzT-29_unclassified	Sh765B-TzT-29_unclassified
Otu00958	3	0	4	0	0	0	0	2	0	0	0	0		0.00597463	0.00341408	0.00341408	0			Otu00958	Bacteria	Bacteroidetes	Cytophagia	Cytophagales	Flammeovirgaceae	Fabibacter
Otu00960	0	0	0	11	9	5	0	0	0	0	0	0		0	0.00938871	0.0170704	0.021338			Otu00960	Bacteria	Proteobacteria	Gammaproteobacteria	Thiotrichales	Thiotrichales_Incertae_Sedis	Candidatus_Endoecteinascidia
Otu00961	0	0	0	2	3	0	0	0	0	0	0	1		0	0.00170704	0.0042676	0.0042676			Otu00961	Bacteria	Proteobacteria	Alphaproteobacteria	Rickettsiales	T9d	T9d_unclassified
Otu00966	0	0	0	0	0	0	0	0	0	0	0	2		0	0	0	0			Otu00966	Bacteria	Proteobacteria	Alphaproteobacteria	Rhodobacterales	Rhodobacteraceae	Rhodobacteraceae_unclassified
Otu00968	0	0	0	1	1	1	0	0	0	0	0	0		0	0.000853519	0.00170704	0.00256056			Otu00968	Bacteria	Bacteroidetes	Cytophagia	Cytophagales	Flammeovirgaceae	Reichenbachiella
Otu00969	0	0	0	0	0	1	0	0	0	0	0	0		0	0	0	0.000853519			Otu00969	Bacteria	Proteobacteria	Betaproteobacteria	Burkholderiales	Burkholderiaceae	Cupriavidus
Otu00970	0	0	1	0	0	0	0	1	0	0	0	0		0.000853519	0.000853519	0.000853519	0			Otu00970	Bacteria	Proteobacteria	Gammaproteobacteria	Gammaproteobacteria_unclassified	Gammaproteobacteria_unclassified	Gammaproteobacteria_unclassified
Otu00972	0	0	0	0	0	2	0	0	0	0	0	0		0	0	0	0.00170704			Otu00972	Bacteria	Bacteroidetes	Flavobacteriia	Flavobacteriales	NS9_marine_group	NS9_marine_group_unclassified
Otu00973	0	0	0	1	0	0	0	0	0	0	0	0		0	0.000853519	0.000853519	0.000853519			Otu00973	Bacteria	Planctomycetes	OM190	OM190_unclassified	OM190_unclassified	OM190_unclassified
Otu00976	0	0	0	0	0	0	5	11	0	0	0	0		0	0	0	0			Otu00976	Bacteria	Proteobacteria	Gammaproteobacteria	Alteromonadales	Idiomarinaceae	Idiomarina
Otu00977	0	0	0	0	1	0	0	1	0	0	0	0		0	0	0.000853519	0.000853519			Otu00977	Bacteria	Proteobacteria	Gammaproteobacteria	Alteromonadales	Alteromonadaceae	Alishewanella
Otu00978	0	0	0	2	3	1	0	0	0	0	0	0		0	0.00170704	0.0042676	0.00512111			Otu00978	Bacteria	Planctomycetes	SGST604	SGST604_unclassified	SGST604_unclassified	SGST604_unclassified
Otu00979	0	0	0	0	0	0	0	0	0	1	3	0		0	0	0	0			Otu00979	Bacteria	Proteobacteria	Alphaproteobacteria	Rickettsiales	Rickettsiales_Incertae_Sedis	Candidatus_Captivus
Otu00980	0	0	2	0	0	0	0	0	0	0	0	0		0.00170704	0.00170704	0.00170704	0			Otu00980	Bacteria	Proteobacteria	Gammaproteobacteria	Alteromonadales	Alteromonadaceae	Marinobacter
Otu00981	0	0	0	0	0	0	0	1	0	0	0	0		0	0	0	0			Otu00981	Bacteria	Bacteroidetes	Sphingobacteriia	Sphingobacteriales	NS11-12_marine_group	NS11-12_marine_group_unclassified
Otu00982	0	0	0	0	0	0	0	0	0	0	0	2		0	0	0	0			Otu00982	Bacteria	Planctomycetes	OM190	OM190_unclassified	OM190_unclassified	OM190_unclassified
Otu00983	0	0	0	0	0	0	0	0	0	1	0	0		0	0	0	0			Otu00983	Bacteria	Proteobacteria	Gammaproteobacteria	Gammaproteobacteria_unclassified	Gammaproteobacteria_unclassified	Gammaproteobacteria_unclassified
Otu00984	0	0	0	1	0	0	0	0	0	0	0	0		0	0.000853519	0.000853519	0.000853519			Otu00984	Bacteria	Proteobacteria	Alphaproteobacteria	Rhodobacterales	Rhodobacteraceae	Rhodobacteraceae_unclassified
Otu00985	0	0	0	0	0	0	0	0	0	1	1	2		0	0	0	0			Otu00985	Bacteria	Proteobacteria	Alphaproteobacteria	Rickettsiales	SAR116_clade	SAR116_clade_unclassified
Otu00987	0	0	0	2	2	4	0	1	0	0	0	0		0	0.00170704	0.00341408	0.00682815			Otu00987	Bacteria	Proteobacteria	Alphaproteobacteria	SAR11_clade	Surface_1	Surface_1_unclassified
Otu00991	0	0	0	0	0	1	0	0	0	0	0	0		0	0	0	0.000853519			Otu00991	Bacteria	Bacteroidetes	Flavobacteriia	Flavobacteriales	NS9_marine_group	NS9_marine_group_unclassified
Otu00993	0	0	0	12	13	4	0	0	0	0	0	0		0	0.0102422	0.021338	0.0247521			Otu00993	Bacteria	Proteobacteria	Gammaproteobacteria	EC3	EC3_unclassified	EC3_unclassified
Otu00994	0	0	0	1	0	1	0	0	0	0	0	0		0	0.000853519	0.000853519	0.00170704			Otu00994	Bacteria	Proteobacteria	Gammaproteobacteria	Oceanospirillales	Oceanospirillaceae	Pseudospirillum
Otu00996	0	1	0	0	0	0	0	0	0	0	0	0		0.000853519	0.000853519	0	0			Otu00996	Bacteria	Proteobacteria	Alphaproteobacteria	Rhodobacterales	Rhodobacteraceae	Rhodobacteraceae_unclassified
Otu01000	0	0	0	0	0	0	0	0	0	1	0	0		0	0	0	0			Otu01000	Bacteria	Bacteroidetes	Flavobacteriia	Flavobacteriales	Flavobacteriaceae	NS3a_marine_group
Otu01001	0	0	0	0	0	0	0	0	0	0	0	1		0	0	0	0			Otu01001	Bacteria	Proteobacteria	Gammaproteobacteria	Xanthomonadales	JTB255_marine_benthic_group	JTB255_marine_benthic_group_unclassified
Otu01002	0	0	0	3	1	0	0	0	0	0	0	1		0	0.00256056	0.00341408	0.00341408			Otu01002	Bacteria	Bacteroidetes	Flavobacteriia	Flavobacteriales	Flavobacteriaceae	Flavobacteriaceae_unclassified
Otu01003	0	0	0	0	0	0	0	0	0	0	0	2		0	0	0	0			Otu01003	Bacteria	Proteobacteria	Betaproteobacteria	Methylophilales	Methylophilaceae	Methylotenera
Otu01006	0	0	0	0	1	4	0	0	0	0	0	0		0	0	0.000853519	0.0042676			Otu01006	Bacteria	Proteobacteria	Alphaproteobacteria	Rhodospirillales	Rhodospirillaceae	Defluviicoccus
Otu01007	0	0	0	0	0	0	0	0	0	2	0	0		0	0	0	0			Otu01007	Bacteria	Proteobacteria	Deltaproteobacteria	Bdellovibrionales	Bdellovibrionaceae	OM27_clade
Otu01008	0	0	0	0	0	0	2	0	0	0	0	0		0	0	0	0			Otu01008	Bacteria	Proteobacteria	Gammaproteobacteria	Oceanospirillales	Oceanospirillaceae	Oceanospirillaceae_unclassified
Otu01010	0	0	0	0	0	0	0	0	0	2	2	1		0	0	0	0			Otu01010	Bacteria	Proteobacteria	Gammaproteobacteria	Thiotrichales	Piscirickettsiaceae	Methylophaga
Otu01012	0	0	0	1	2	0	0	0	0	0	0	0		0	0.000853519	0.00256056	0.00256056			Otu01012	Bacteria	Chlamydiae	Chlamydiae	Chlamydiales	Parachlamydiaceae	Parachlamydiaceae_unclassified
Otu01013	0	0	0	1	3	0	0	0	0	0	0	0		0	0.000853519	0.00341408	0.00341408			Otu01013	Bacteria	Proteobacteria	Gammaproteobacteria	Gammaproteobacteria_unclassified	Gammaproteobacteria_unclassified	Gammaproteobacteria_unclassified
Otu01014	0	0	0	1	1	0	0	0	0	0	0	0		0	0.000853519	0.00170704	0.00170704			Otu01014	Bacteria	Verrucomicrobia	Verrucomicrobia_unclassified	Verrucomicrobia_unclassified	Verrucomicrobia_unclassified	Verrucomicrobia_unclassified
Otu01015	0	0	0	0	0	0	0	0	0	1	1	0		0	0	0	0			Otu01015	Bacteria	Verrucomicrobia	Verrucomicrobiae	Verrucomicrobiales	Verrucomicrobiaceae	Luteolibacter
Otu01018	0	0	0	0	0	0	0	0	0	4	1	1		0	0	0	0			Otu01018	Bacteria	Proteobacteria	Gammaproteobacteria	Legionellales	Coxiellaceae	Coxiella
Otu01020	0	5	0	0	0	0	0	1	0	0	0	0		0.0042676	0.0042676	0	0			Otu01020	Bacteria	Proteobacteria	Gammaproteobacteria	Cellvibrionales	Cellvibrionaceae	Pseudomaricurvus
Otu01021	0	0	0	0	0	0	0	0	0	0	4	8		0	0	0	0			Otu01021	Bacteria	Proteobacteria	Gammaproteobacteria	Legionellales	Legionellales_unclassified	Legionellales_unclassified
Otu01022	0	0	0	0	0	0	0	0	0	0	1	1		0	0	0	0			Otu01022	Bacteria	Proteobacteria	Alphaproteobacteria	Rhodobacterales	Rhodobacteraceae	Rhodobacteraceae_unclassified
Otu01023	0	1	0	0	0	0	0	0	0	0	0	0		0.000853519	0.000853519	0	0			Otu01023	Bacteria	Proteobacteria	Gammaproteobacteria	Alteromonadales	Alteromonadaceae	Alteromonadaceae_unclassified
Otu01024	0	0	0	0	0	0	0	0	0	0	0	1		0	0	0	0			Otu01024	Bacteria	Proteobacteria	Gammaproteobacteria	Xanthomonadales	JTB255_marine_benthic_group	JTB255_marine_benthic_group_unclassified
Otu01028	0	0	0	4	0	1	0	0	0	0	0	0		0	0.00341408	0.00341408	0.0042676			Otu01028	Bacteria	Proteobacteria	Gammaproteobacteria	Legionellales	Coxiellaceae	Coxiella
Otu01029	0	0	0	0	0	1	0	0	0	0	0	0		0	0	0	0.000853519			Otu01029	Bacteria	Proteobacteria	Alphaproteobacteria	4-Org1-14	4-Org1-14_unclassified	4-Org1-14_unclassified
Otu01030	0	0	0	0	0	0	0	0	0	0	2	0		0	0	0	0			Otu01030	Bacteria	Bacteroidetes	Flavobacteriia	Flavobacteriales	Cryomorphaceae	Fluviicola
Otu01031	0	0	0	0	0	0	0	0	0	1	0	0		0	0	0	0			Otu01031	Bacteria	Proteobacteria	Gammaproteobacteria	Legionellales	Coxiellaceae	Coxiella
Otu01032	0	0	0	0	0	0	0	0	0	3	1	3		0	0	0	0			Otu01032	Bacteria	Proteobacteria	Deltaproteobacteria	Deltaproteobacteria_unclassified	Deltaproteobacteria_unclassified	Deltaproteobacteria_unclassified
Otu01033	0	0	0	0	0	0	0	0	0	3	1	2		0	0	0	0			Otu01033	Bacteria	Cyanobacteria	Cyanobacteria_unclassified	Cyanobacteria_unclassified	Cyanobacteria_unclassified	Cyanobacteria_unclassified
Otu01035	4	0	0	0	0	0	0	0	0	0	0	0		0.00341408	0	0	0			Otu01035	Bacteria	Proteobacteria	Proteobacteria_unclassified	Proteobacteria_unclassified	Proteobacteria_unclassified	Proteobacteria_unclassified
Otu01036	0	0	0	2	0	0	0	0	0	0	0	0		0	0.00170704	0.00170704	0.00170704			Otu01036	Bacteria	Proteobacteria	Gammaproteobacteria	Legionellales	Coxiellaceae	Coxiella
Otu01038	0	0	0	7	0	4	0	0	0	0	0	0		0	0.00597463	0.00597463	0.00938871			Otu01038	Bacteria	Cyanobacteria	Melainabacteria	Obscuribacterales	Obscuribacterales_unclassified	Obscuribacterales_unclassified
Otu01039	0	0	0	3	5	0	0	0	0	0	0	0		0	0.00256056	0.00682815	0.00682815			Otu01039	Bacteria	Proteobacteria	Gammaproteobacteria	Cellvibrionales	Porticoccaceae	C1-B045
Otu01041	0	0	0	0	0	0	0	0	0	0	0	1		0	0	0	0			Otu01041	Bacteria	Gemmatimonadetes	Gemmatimonadetes	BD2-11_terrestrial_group	BD2-11_terrestrial_group_unclassified	BD2-11_terrestrial_group_unclassified
Otu01043	0	0	0	0	0	0	0	0	0	0	0	1		0	0	0	0			Otu01043	Bacteria	Planctomycetes	Planctomycetacia	Planctomycetales	Planctomycetaceae	Pir4_lineage
Otu01044	0	0	0	0	2	0	0	0	0	0	1	0		0	0	0.00170704	0.00170704			Otu01044	Bacteria	Proteobacteria	Gammaproteobacteria	Oceanospirillales	Alcanivoracaceae	Alcanivorax
Otu01045	0	0	2	0	0	1	2	0	0	0	0	0		0.00170704	0.00170704	0.00170704	0.000853519			Otu01045	Bacteria	Proteobacteria	Gammaproteobacteria	Alteromonadales	Alteromonadaceae	Aestuariibacter
Otu01046	0	0	0	0	0	0	0	0	0	2	0	0		0	0	0	0			Otu01046	Bacteria	Bacteroidetes	Sphingobacteriia	Sphingobacteriales	Saprospiraceae	Saprospiraceae_unclassified
Otu01047	0	0	0	0	0	0	0	0	0	1	0	0		0	0	0	0			Otu01047	Bacteria	Proteobacteria	Alphaproteobacteria	Rhodobacterales	Rhodobacteraceae	Rhodobacteraceae_unclassified
Otu01048	0	0	0	0	0	0	0	0	0	1	1	1		0	0	0	0			Otu01048	Bacteria	Proteobacteria	Gammaproteobacteria	Xanthomonadales	JTB255_marine_benthic_group	JTB255_marine_benthic_group_unclassified
Otu01050	1	2	0	0	0	0	1	0	0	0	0	0		0.00256056	0.00170704	0	0			Otu01050	Bacteria	Proteobacteria	Alphaproteobacteria	Rhodobacterales	Rhodobacteraceae	Rhodobacteraceae_unclassified
Otu01051	0	0	0	1	0	0	0	0	0	0	0	0		0	0.000853519	0.000853519	0.000853519			Otu01051	Bacteria	Bacteroidetes	Flavobacteriia	Flavobacteriales	Flavobacteriaceae	Muricauda
Otu01052	0	0	0	0	0	0	0	1	0	0	0	0		0	0	0	0			Otu01052	Bacteria	Proteobacteria	Alphaproteobacteria	Rhodobacterales	Rhodobacteraceae	Rhodobacteraceae_unclassified
Otu01054	0	0	0	1	1	3	0	0	0	0	0	0		0	0.000853519	0.00170704	0.0042676			Otu01054	Bacteria	Planctomycetes	Planctomycetacia	Planctomycetales	Planctomycetaceae	Bythopirellula
Otu01055	0	0	0	0	0	0	0	0	0	0	1	0		0	0	0	0			Otu01055	Bacteria	Bacteroidetes	Cytophagia	Cytophagales	Cyclobacteriaceae	Algoriphagus
Otu01056	14	4	13	0	0	0	6	0	0	0	0	0		0.0264591	0.0145098	0.0110957	0			Otu01056	Bacteria	Bacteroidetes	Flavobacteriia	Flavobacteriales	Flavobacteriaceae	Aquibacter
Otu01057	0	0	0	0	0	0	0	0	0	1	0	0		0	0	0	0			Otu01057	Bacteria	Proteobacteria	Gammaproteobacteria	Cellvibrionales	Halieaceae	Haliea
Otu01058	0	0	0	0	0	0	0	0	0	3	0	2		0	0	0	0			Otu01058	Bacteria	Bacteroidetes	Sphingobacteriia	Sphingobacteriales	Saprospiraceae	Saprospiraceae_unclassified
Otu01059	0	0	0	0	0	0	0	0	1	0	0	0		0	0	0	0			Otu01059	Bacteria	Verrucomicrobia	Opitutae	Opitutae_unclassified	Opitutae_unclassified	Opitutae_unclassified
Otu01061	0	0	0	0	0	1	0	0	0	0	0	0		0	0	0	0.000853519			Otu01061	Bacteria	Proteobacteria	Alphaproteobacteria	Rhodospirillales	Rhodospirillales_unclassified	Rhodospirillales_unclassified
Otu01062	0	0	0	0	0	0	0	0	2	2	0	1		0	0	0	0			Otu01062	Bacteria	Proteobacteria	Gammaproteobacteria	Thiotrichales	Piscirickettsiaceae	Methylophaga
Otu01063	0	0	0	2	1	2	0	0	0	0	0	0		0	0.00170704	0.00256056	0.0042676			Otu01063	Bacteria	Proteobacteria	Alphaproteobacteria	Rickettsiales	SM2D12	SM2D12_unclassified
Otu01065	0	5	0	0	0	0	0	0	0	0	0	0		0.0042676	0.0042676	0	0			Otu01065	Bacteria	Proteobacteria	Deltaproteobacteria	Bdellovibrionales	Bacteriovoracaceae	Bacteriovoracaceae_unclassified
Otu01066	0	0	0	1	7	2	0	0	0	0	0	0		0	0.000853519	0.00682815	0.00853519			Otu01066	Bacteria	Cyanobacteria	Melainabacteria	Obscuribacterales	Obscuribacterales_unclassified	Obscuribacterales_unclassified
Otu01067	0	0	0	0	0	0	0	0	0	0	1	1		0	0	0	0			Otu01067	Bacteria	Bacteria_unclassified	Bacteria_unclassified	Bacteria_unclassified	Bacteria_unclassified	Bacteria_unclassified
Otu01070	0	0	0	0	2	0	0	0	0	0	0	0		0	0	0.00170704	0.00170704			Otu01070	Bacteria	Acidobacteria	Holophagae	Subgroup_10	CA002	CA002_unclassified
Otu01071	0	1	0	0	0	0	0	0	0	0	0	0		0.000853519	0.000853519	0	0			Otu01071	Bacteria	Planctomycetes	Planctomycetes_unclassified	Planctomycetes_unclassified	Planctomycetes_unclassified	Planctomycetes_unclassified
Otu01072	0	0	0	3	0	3	0	0	0	0	0	0		0	0.00256056	0.00256056	0.00512111			Otu01072	Bacteria	Proteobacteria	Alphaproteobacteria	Alphaproteobacteria_unclassified	Alphaproteobacteria_unclassified	Alphaproteobacteria_unclassified
Otu01073	0	0	0	0	0	0	4	1	0	0	0	0		0	0	0	0			Otu01073	Bacteria	Proteobacteria	Gammaproteobacteria	Oceanospirillales	Oceanospirillaceae	Thalassolituus
Otu01075	0	0	0	0	1	0	0	0	0	0	0	0		0	0	0.000853519	0.000853519			Otu01075	Bacteria	Proteobacteria	Deltaproteobacteria	Desulfuromonadales	GR-WP33-58	GR-WP33-58_unclassified
Otu01076	0	0	0	4	4	5	0	0	0	0	0	0		0	0.00341408	0.00682815	0.0110957			Otu01076	Bacteria	Planctomycetes	Planctomycetacia	Planctomycetales	Planctomycetaceae	Planctomyces
Otu01077	0	1	0	1	0	0	0	0	0	0	0	0		0.000853519	0.00170704	0.000853519	0.000853519			Otu01077	Bacteria	Bacteroidetes	Flavobacteriia	Flavobacteriales	Flavobacteriaceae	Flavobacteriaceae_unclassified
Otu01079	0	0	0	0	0	0	0	0	1	0	0	0		0	0	0	0			Otu01079	Bacteria	Proteobacteria	Gammaproteobacteria	Legionellales	Legionellaceae	Legionella
Otu01080	0	0	0	0	0	0	0	0	0	0	0	1		0	0	0	0			Otu01080	Bacteria	Proteobacteria	Alphaproteobacteria	Rhizobiales	Rhodobiaceae	Anderseniella
Otu01081	0	0	0	5	7	5	0	0	0	0	0	0		0	0.0042676	0.0102422	0.0145098			Otu01081	Bacteria	Chloroflexi	Caldilineae	Caldilineales	Caldilineaceae	Caldilineaceae_unclassified
Otu01082	0	0	0	6	5	3	0	0	0	4	0	0		0	0.00512111	0.00938871	0.0119493			Otu01082	Bacteria	Proteobacteria	Gammaproteobacteria	Cellvibrionales	Cellvibrionaceae	Pseudomaricurvus
Otu01083	0	0	0	0	0	0	0	1	0	0	0	0		0	0	0	0			Otu01083	Bacteria	Proteobacteria	Alphaproteobacteria	Kordiimonadales	Kordiimonadaceae	Kordiimonas
Otu01084	0	0	0	0	0	0	0	0	0	1	0	1		0	0	0	0			Otu01084	Bacteria	Parcubacteria	Parcubacteria_unclassified	Parcubacteria_unclassified	Parcubacteria_unclassified	Parcubacteria_unclassified
Otu01086	0	0	0	2	0	1	0	0	0	0	0	0		0	0.00170704	0.00170704	0.00256056			Otu01086	Bacteria	Proteobacteria	Alphaproteobacteria	Rhodospirillales	Rhodospirillaceae	Rhodospirillaceae_unclassified
Otu01087	0	0	0	0	0	0	0	0	0	1	0	0		0	0	0	0			Otu01087	Bacteria	Proteobacteria	Deltaproteobacteria	Desulfobacterales	Desulfobulbaceae	Desulfobulbus
Otu01088	0	0	0	0	1	0	0	0	0	0	0	0		0	0	0.000853519	0.000853519			Otu01088	Bacteria	Proteobacteria	Gammaproteobacteria	Salinisphaerales	Salinisphaeraceae	Salinisphaera
Otu01089	0	0	0	0	0	0	0	0	0	0	0	1		0	0	0	0			Otu01089	Bacteria	Proteobacteria	Alphaproteobacteria	Rhizobiales	Rhizobiales_unclassified	Rhizobiales_unclassified
Otu01090	0	1	0	0	0	2	0	0	0	3	0	0		0.000853519	0.000853519	0	0.00170704			Otu01090	Bacteria	Proteobacteria	Alphaproteobacteria	Sphingomonadales	Sphingomonadaceae	Sphingobium
Otu01091	0	0	0	0	0	0	1	0	0	1	0	0		0	0	0	0			Otu01091	Bacteria	Verrucomicrobia	Verrucomicrobiae	Verrucomicrobiales	DEV007	DEV007_unclassified
Otu01092	0	0	0	3	1	6	0	0	0	0	0	0		0	0.00256056	0.00341408	0.00853519			Otu01092	Bacteria	Chlamydiae	Chlamydiae	Chlamydiales	Chlamydiales_unclassified	Chlamydiales_unclassified
Otu01093	0	0	0	0	0	0	0	1	0	0	0	0		0	0	0	0			Otu01093	Bacteria	Proteobacteria	Alphaproteobacteria	Alphaproteobacteria_unclassified	Alphaproteobacteria_unclassified	Alphaproteobacteria_unclassified
Otu01094	0	0	0	0	0	0	0	0	0	0	1	2		0	0	0	0			Otu01094	Bacteria	Actinobacteria	Acidimicrobiia	Acidimicrobiales	Acidimicrobiaceae	Illumatobacter
Otu01095	0	1	0	0	0	0	2	1	1	0	0	0		0.000853519	0.000853519	0	0			Otu01095	Bacteria	Proteobacteria	Gammaproteobacteria	Alteromonadales	Colwelliaceae	Colwelliaceae_unclassified
Otu01096	0	0	0	1	1	2	0	0	0	0	0	0		0	0.000853519	0.00170704	0.00341408			Otu01096	Bacteria	Proteobacteria	Gammaproteobacteria	Gammaproteobacteria_unclassified	Gammaproteobacteria_unclassified	Gammaproteobacteria_unclassified
Otu01097	0	0	0	0	0	0	0	0	1	0	0	2		0	0	0	0			Otu01097	Bacteria	Proteobacteria	Deltaproteobacteria	Bdellovibrionales	Bacteriovoracaceae	Peredibacter
Otu01098	0	0	0	0	0	0	0	0	0	0	1	0		0	0	0	0			Otu01098	Bacteria	Proteobacteria	Gammaproteobacteria	Thiotrichales	Piscirickettsiaceae	Methylophaga
Otu01099	0	0	0	0	0	0	0	0	0	0	0	1		0	0	0	0			Otu01099	Bacteria	Cyanobacteria	Cyanobacteria	SubsectionI	FamilyI	FamilyI_unclassified
Otu01101	0	0	1	0	0	0	1	0	0	0	0	0		0.000853519	0.000853519	0.000853519	0			Otu01101	Bacteria	Proteobacteria	Gammaproteobacteria	Gammaproteobacteria_unclassified	Gammaproteobacteria_unclassified	Gammaproteobacteria_unclassified
Otu01102	0	0	1	0	0	0	0	0	0	0	0	0		0.000853519	0.000853519	0.000853519	0			Otu01102	Bacteria	Proteobacteria	Gammaproteobacteria	Oceanospirillales	Alcanivoracaceae	Alcanivorax
Otu01103	0	0	0	0	0	0	0	0	0	1	2	0		0	0	0	0			Otu01103	Bacteria	Proteobacteria	Gammaproteobacteria	Gammaproteobacteria_unclassified	Gammaproteobacteria_unclassified	Gammaproteobacteria_unclassified
Otu01104	0	0	1	2	0	0	0	0	0	0	0	0		0.000853519	0.00256056	0.00256056	0.00170704			Otu01104	Bacteria	Proteobacteria	Alphaproteobacteria	Rhodobacterales	Rhodobacteraceae	Rhodobacteraceae_unclassified
Otu01107	1	0	2	0	0	0	0	0	0	0	0	0		0.00256056	0.00170704	0.00170704	0			Otu01107	Bacteria	Proteobacteria	Gammaproteobacteria	Gammaproteobacteria_unclassified	Gammaproteobacteria_unclassified	Gammaproteobacteria_unclassified
Otu01108	0	0	0	1	0	0	0	0	0	0	0	1		0	0.000853519	0.000853519	0.000853519			Otu01108	Bacteria	Proteobacteria	Gammaproteobacteria	Legionellales	Coxiellaceae	Coxiella
Otu01109	1	0	0	0	0	0	0	0	0	0	0	0		0.000853519	0	0	0			Otu01109	Bacteria	Proteobacteria	Gammaproteobacteria	Alteromonadales	Alteromonadaceae	Marinobacter
Otu01111	7	1	5	0	1	0	0	0	0	0	0	0		0.0110957	0.00512111	0.00512111	0.000853519			Otu01111	Bacteria	Proteobacteria	Alphaproteobacteria	Kordiimonadales	Kordiimonadaceae	Kordiimonas
Otu01112	0	0	0	1	0	1	0	0	0	0	0	0		0	0.000853519	0.000853519	0.00170704			Otu01112	Bacteria	Proteobacteria	Alphaproteobacteria	Rhodospirillales	Rhodospirillaceae	Magnetospira
Otu01113	0	0	0	0	0	0	0	0	1	0	0	0		0	0	0	0			Otu01113	Bacteria	Chlorobi	Chlorobia	Chlorobiales	OPB56	OPB56_unclassified
Otu01114	0	0	0	1	0	1	0	0	0	0	3	2		0	0.000853519	0.000853519	0.00170704			Otu01114	Bacteria	Proteobacteria	Alphaproteobacteria	Rhodobacterales	Rhodobacteraceae	Thalassobius
Otu01116	0	0	0	3	0	0	0	0	0	0	0	0		0	0.00256056	0.00256056	0.00256056			Otu01116	Bacteria	Cyanobacteria	ML635J-21	ML635J-21_unclassified	ML635J-21_unclassified	ML635J-21_unclassified
Otu01117	0	0	0	0	0	0	1	0	0	0	0	0		0	0	0	0			Otu01117	Bacteria	Cyanobacteria	Cyanobacteria	SubsectionI	FamilyI	FamilyI_unclassified
Otu01121	0	0	0	0	2	2	0	0	0	0	0	0		0	0	0.00170704	0.00341408			Otu01121	Bacteria	Proteobacteria	Deltaproteobacteria	Bdellovibrionales	Bdellovibrionaceae	OM27_clade
Otu01122	0	0	0	4	6	1	0	0	0	0	0	0		0	0.00341408	0.00853519	0.00938871			Otu01122	Bacteria	Proteobacteria	Alphaproteobacteria	Rhodobacterales	Rhodobacteraceae	Rhodobacteraceae_unclassified
Otu01123	0	0	0	2	2	2	0	0	0	0	0	0		0	0.00170704	0.00341408	0.00512111			Otu01123	Bacteria	Proteobacteria	Gammaproteobacteria	Order_Incertae_Sedis	Family_Incertae_Sedis	Marinicella
Otu01124	0	0	0	0	0	0	0	0	0	1	4	1		0	0	0	0			Otu01124	Bacteria	Proteobacteria	Alphaproteobacteria	Rhodospirillales	Rhodospirillaceae	Magnetospira
Otu01126	0	0	0	0	2	1	0	0	0	0	0	0		0	0	0.00170704	0.00256056			Otu01126	Bacteria	Planctomycetes	Phycisphaerae	CCM11a	CCM11a_unclassified	CCM11a_unclassified
Otu01127	0	0	0	0	0	0	0	0	0	2	0	0		0	0	0	0			Otu01127	Bacteria	Bacteroidetes	Flavobacteriia	Flavobacteriales	Flavobacteriaceae	Ulvibacter
Otu01128	1	0	0	0	0	0	0	0	0	0	0	0		0.000853519	0	0	0			Otu01128	Bacteria	Proteobacteria	Gammaproteobacteria	Gammaproteobacteria_unclassified	Gammaproteobacteria_unclassified	Gammaproteobacteria_unclassified
Otu01129	0	0	0	0	0	0	0	2	0	0	0	0		0	0	0	0			Otu01129	Bacteria	Proteobacteria	Gammaproteobacteria	Gammaproteobacteria_unclassified	Gammaproteobacteria_unclassified	Gammaproteobacteria_unclassified
Otu01130	0	0	0	1	6	0	0	0	0	0	0	0		0	0.000853519	0.00597463	0.00597463			Otu01130	Bacteria	Proteobacteria	Alphaproteobacteria	Alphaproteobacteria_unclassified	Alphaproteobacteria_unclassified	Alphaproteobacteria_unclassified
Otu01132	1	0	2	0	1	4	0	0	0	0	0	0		0.00256056	0.00170704	0.00256056	0.0042676			Otu01132	Bacteria	Proteobacteria	Alphaproteobacteria	DB1-14	DB1-14_unclassified	DB1-14_unclassified
Otu01133	0	0	0	0	0	0	0	0	0	0	1	0		0	0	0	0			Otu01133	Bacteria	Actinobacteria	Actinobacteria	PeM15	PeM15_unclassified	PeM15_unclassified
Otu01134	0	0	0	2	3	1	0	0	0	0	0	0		0	0.00170704	0.0042676	0.00512111			Otu01134	Bacteria	Proteobacteria	Gammaproteobacteria	Gammaproteobacteria_unclassified	Gammaproteobacteria_unclassified	Gammaproteobacteria_unclassified
Otu01135	0	0	0	1	0	0	0	0	0	0	0	0		0	0.000853519	0.000853519	0.000853519			Otu01135	Bacteria	Bacteroidetes	Flavobacteriia	Flavobacteriales	Flavobacteriaceae	NS5_marine_group
Otu01136	0	0	0	0	0	0	1	0	0	1	0	0		0	0	0	0			Otu01136	Bacteria	Proteobacteria	Gammaproteobacteria	Thiotrichales	Piscirickettsiaceae	Methylophaga
Otu01138	0	0	0	0	1	0	0	0	0	0	0	0		0	0	0.000853519	0.000853519			Otu01138	Bacteria	Gemmatimonadetes	Gemmatimonadetes	BD2-11_terrestrial_group	BD2-11_terrestrial_group_unclassified	BD2-11_terrestrial_group_unclassified
Otu01139	0	1	1	0	0	0	0	2	1	0	0	0		0.00170704	0.00170704	0.000853519	0			Otu01139	Bacteria	Bacteroidetes	Flavobacteriia	Flavobacteriales	Cryomorphaceae	Owenweeksia
Otu01140	0	0	0	1	0	1	0	0	0	0	0	0		0	0.000853519	0.000853519	0.00170704			Otu01140	Bacteria	Proteobacteria	Gammaproteobacteria	Gammaproteobacteria_unclassified	Gammaproteobacteria_unclassified	Gammaproteobacteria_unclassified
Otu01142	0	0	0	0	4	3	0	0	0	0	0	0		0	0	0.00341408	0.00597463			Otu01142	Bacteria	Chlamydiae	Chlamydiae	Chlamydiales	Chlamydiales_unclassified	Chlamydiales_unclassified
Otu01144	0	0	0	2	0	0	0	0	0	0	0	0		0	0.00170704	0.00170704	0.00170704			Otu01144	Bacteria	Proteobacteria	Alphaproteobacteria	Parvularculales	Parvularculaceae	Parvularcula
Otu01145	0	0	0	0	3	2	0	0	0	0	0	0		0	0	0.00256056	0.0042676			Otu01145	Bacteria	Parcubacteria	Parcubacteria_unclassified	Parcubacteria_unclassified	Parcubacteria_unclassified	Parcubacteria_unclassified
Otu01147	0	0	0	1	1	0	0	0	0	0	0	0		0	0.000853519	0.00170704	0.00170704			Otu01147	Bacteria	Bacteroidetes	Cytophagia	Cytophagales	Flammeovirgaceae	Marinoscillum
Otu01149	1	1	1	0	0	0	0	0	0	0	0	0		0.00256056	0.00170704	0.000853519	0			Otu01149	Bacteria	Proteobacteria	Alphaproteobacteria	Rhodobacterales	Rhodobacteraceae	Rhodobacteraceae_unclassified
Otu01152	0	0	0	0	0	0	0	0	0	4	0	0		0	0	0	0			Otu01152	Bacteria	Bacteroidetes	Flavobacteriia	Flavobacteriales	Flavobacteriaceae	Flavobacteriaceae_unclassified
Otu01153	0	0	1	0	0	0	0	0	0	0	0	0		0.000853519	0.000853519	0.000853519	0			Otu01153	Bacteria	Cyanobacteria	Cyanobacteria	SubsectionI	FamilyI	Synechococcus
Otu01154	0	0	0	0	0	0	0	0	0	2	1	5		0	0	0	0			Otu01154	Bacteria	Proteobacteria	Gammaproteobacteria	Xanthomonadales	Solimonadaceae	Solimonadaceae_unclassified
Otu01155	0	0	0	0	1	0	0	0	0	0	0	1		0	0	0.000853519	0.000853519			Otu01155	Bacteria	Proteobacteria	Betaproteobacteria	Burkholderiales	Burkholderiaceae	Ralstonia
Otu01156	0	0	0	0	0	0	0	0	0	2	0	2		0	0	0	0			Otu01156	Bacteria	Planctomycetes	Planctomycetacia	Planctomycetales	Planctomycetaceae	Planctomyces
Otu01158	0	0	0	0	0	0	0	0	0	1	0	1		0	0	0	0			Otu01158	Bacteria	Cyanobacteria	Cyanobacteria	SubsectionI	FamilyI	Synechococcus
Otu01159	0	0	0	0	0	0	0	0	0	2	1	1		0	0	0	0			Otu01159	Bacteria	Proteobacteria	Gammaproteobacteria	Thiotrichales	Piscirickettsiaceae	Methylophaga
Otu01161	0	0	0	0	0	0	0	0	0	0	1	0		0	0	0	0			Otu01161	Bacteria	Cyanobacteria	Cyanobacteria	SubsectionI	FamilyI	Synechococcus
Otu01163	0	0	0	1	0	2	0	0	0	0	0	0		0	0.000853519	0.000853519	0.00256056			Otu01163	Bacteria	Proteobacteria	Alphaproteobacteria	Rhodospirillales	Rhodospirillaceae	Defluviicoccus
Otu01164	1	0	0	0	0	0	0	1	0	0	0	0		0.000853519	0	0	0			Otu01164	Bacteria	Proteobacteria	Alphaproteobacteria	Rhodobacterales	Rhodobacteraceae	Rhodobacteraceae_unclassified
Otu01165	0	0	0	0	4	0	0	0	0	0	0	0		0	0	0.00341408	0.00341408			Otu01165	Bacteria	Proteobacteria	Alphaproteobacteria	Alphaproteobacteria_unclassified	Alphaproteobacteria_unclassified	Alphaproteobacteria_unclassified
Otu01166	0	2	1	0	1	0	0	2	0	0	0	1		0.00256056	0.00256056	0.00170704	0.000853519			Otu01166	Bacteria	Proteobacteria	Alphaproteobacteria	Rhodospirillales	Rhodospirillaceae	Thalassospira
Otu01167	1	0	1	4	1	1	0	0	0	0	0	0		0.00170704	0.0042676	0.00512111	0.00512111			Otu01167	Bacteria	Proteobacteria	Gammaproteobacteria	Alteromonadales	Alteromonadaceae	Marinobacter
Otu01168	0	0	0	1	0	0	0	0	0	0	0	0		0	0.000853519	0.000853519	0.000853519			Otu01168	Bacteria	Bacteroidetes	Cytophagia	Cytophagales	Flammeovirgaceae	Marivirga
Otu01171	0	1	0	0	0	0	0	0	0	0	0	0		0.000853519	0.000853519	0	0			Otu01171	Bacteria	Proteobacteria	Gammaproteobacteria	Alteromonadales	Alteromonadaceae	Alteromonadaceae_unclassified
Otu01174	0	0	0	3	3	4	0	0	0	0	0	0		0	0.00256056	0.00512111	0.00853519			Otu01174	Bacteria	Planctomycetes	Planctomycetacia	Planctomycetales	Planctomycetaceae	Planctomyces
Otu01175	1	0	0	0	0	0	0	0	0	0	0	0		0.000853519	0	0	0			Otu01175	Bacteria	Proteobacteria	Gammaproteobacteria	Gammaproteobacteria_unclassified	Gammaproteobacteria_unclassified	Gammaproteobacteria_unclassified
Otu01176	2	0	0	0	0	0	0	0	0	0	0	0		0.00170704	0	0	0			Otu01176	Bacteria	Proteobacteria	Gammaproteobacteria	Thiotrichales	Piscirickettsiaceae	Cycloclasticus
Otu01178	0	0	0	0	0	0	0	1	0	3	0	2		0	0	0	0			Otu01178	Bacteria	Proteobacteria	Alphaproteobacteria	Rhodobacterales	Rhodobacteraceae	Rhodobacteraceae_unclassified
Otu01180	0	0	0	0	0	0	0	1	4	0	0	0		0	0	0	0			Otu01180	Bacteria	Proteobacteria	Gammaproteobacteria	Alteromonadales	Alteromonadaceae	Marinobacter
Otu01181	0	0	0	0	0	0	0	0	0	1	0	0		0	0	0	0			Otu01181	Bacteria	Proteobacteria	Gammaproteobacteria	Oceanospirillales	Oceanospirillales_unclassified	Oceanospirillales_unclassified
Otu01182	0	0	0	0	0	0	0	0	0	2	0	0		0	0	0	0			Otu01182	Bacteria	Bacteroidetes	Flavobacteriia	Flavobacteriales	Cryomorphaceae	Cryomorphaceae_unclassified
Otu01184	0	0	0	0	1	1	0	0	0	0	0	0		0	0	0.000853519	0.00170704			Otu01184	Bacteria	Proteobacteria	Alphaproteobacteria	Rhodobacterales	Rhodobacteraceae	Thioclava
Otu01185	0	0	0	0	2	1	0	0	0	0	0	0		0	0	0.00170704	0.00256056			Otu01185	Bacteria	Proteobacteria	Alphaproteobacteria	Rhodobacterales	Rhodobacteraceae	Rhodobacteraceae_unclassified
Otu01186	0	0	0	2	1	1	0	0	0	0	0	0		0	0.00170704	0.00256056	0.00341408			Otu01186	Bacteria	Bacteria_unclassified	Bacteria_unclassified	Bacteria_unclassified	Bacteria_unclassified	Bacteria_unclassified
Otu01188	0	1	0	0	0	0	0	0	0	0	0	0		0.000853519	0.000853519	0	0			Otu01188	Bacteria	Proteobacteria	Gammaproteobacteria	Gammaproteobacteria_unclassified	Gammaproteobacteria_unclassified	Gammaproteobacteria_unclassified
Otu01189	1	6	1	1	0	0	0	0	0	0	0	0		0.00682815	0.00682815	0.00170704	0.000853519			Otu01189	Bacteria	Proteobacteria	Gammaproteobacteria	Oceanospirillales	Alcanivoracaceae	Kangiella
Otu01191	0	0	0	0	0	0	0	0	0	1	1	0		0	0	0	0			Otu01191	Bacteria	Proteobacteria	Gammaproteobacteria	Thiotrichales	Piscirickettsiaceae	Methylophaga
Otu01193	0	0	0	0	0	0	0	0	0	0	0	2		0	0	0	0			Otu01193	Bacteria	Proteobacteria	Gammaproteobacteria	Cellvibrionales	Halieaceae	Halieaceae_unclassified
Otu01196	1	0	0	1	0	0	0	1	0	0	0	0		0.000853519	0.000853519	0.000853519	0.000853519			Otu01196	Bacteria	Proteobacteria	Alphaproteobacteria	Caulobacterales	Hyphomonadaceae	Henriciella
Otu01198	0	0	0	0	2	0	0	0	0	0	0	1		0	0	0.00170704	0.00170704			Otu01198	Bacteria	Proteobacteria	Gammaproteobacteria	Gammaproteobacteria_unclassified	Gammaproteobacteria_unclassified	Gammaproteobacteria_unclassified
Otu01199	0	0	0	0	0	0	0	0	0	0	0	1		0	0	0	0			Otu01199	Bacteria	Bacteria_unclassified	Bacteria_unclassified	Bacteria_unclassified	Bacteria_unclassified	Bacteria_unclassified
Otu01201	0	0	0	0	1	0	0	0	0	0	0	0		0	0	0.000853519	0.000853519			Otu01201	Bacteria	Proteobacteria	Deltaproteobacteria	Desulfuromonadales	GR-WP33-58	GR-WP33-58_unclassified
Otu01202	0	0	0	0	0	0	0	0	0	2	5	0		0	0	0	0			Otu01202	Bacteria	Proteobacteria	Alphaproteobacteria	Rhodobacterales	Rhodobacteraceae	Planktomarina
Otu01204	0	0	0	0	0	1	0	0	0	0	0	0		0	0	0	0.000853519			Otu01204	Bacteria	Planctomycetes	OM190	OM190_unclassified	OM190_unclassified	OM190_unclassified
Otu01206	0	1	0	0	0	0	0	0	0	0	0	0		0.000853519	0.000853519	0	0			Otu01206	Bacteria	Proteobacteria	Gammaproteobacteria	Thiotrichales	Piscirickettsiaceae	Methylophaga
Otu01208	0	0	0	2	5	1	0	2	0	0	0	0		0	0.00170704	0.00597463	0.00682815			Otu01208	Bacteria	Proteobacteria	Deltaproteobacteria	Bdellovibrionales	Bdellovibrionaceae	Bdellovibrio
Otu01209	0	0	0	2	2	3	0	0	0	0	0	0		0	0.00170704	0.00341408	0.00597463			Otu01209	Bacteria	Proteobacteria	Gammaproteobacteria	Gammaproteobacteria_unclassified	Gammaproteobacteria_unclassified	Gammaproteobacteria_unclassified
Otu01210	0	0	0	0	0	0	0	0	0	28	0	1		0	0	0	0			Otu01210	Bacteria	Proteobacteria	Gammaproteobacteria	Gammaproteobacteria_unclassified	Gammaproteobacteria_unclassified	Gammaproteobacteria_unclassified
Otu01211	0	0	0	0	1	4	0	0	0	0	0	0		0	0	0.000853519	0.0042676			Otu01211	Bacteria	Planctomycetes	OM190	OM190_unclassified	OM190_unclassified	OM190_unclassified
Otu01212	0	0	0	0	2	1	0	0	0	5	0	4		0	0	0.00170704	0.00256056			Otu01212	Bacteria	Proteobacteria	Gammaproteobacteria	Gammaproteobacteria_unclassified	Gammaproteobacteria_unclassified	Gammaproteobacteria_unclassified
Otu01213	0	0	0	1	0	0	0	0	0	0	0	0		0	0.000853519	0.000853519	0.000853519			Otu01213	Bacteria	Proteobacteria	Alphaproteobacteria	Rhodobacterales	Rhodobacteraceae	Rhodobacteraceae_unclassified
Otu01214	0	0	0	0	0	0	0	0	0	1	0	0		0	0	0	0			Otu01214	Bacteria	Acidobacteria	Subgroup_26	Subgroup_26_unclassified	Subgroup_26_unclassified	Subgroup_26_unclassified
Otu01215	0	0	0	0	0	0	0	0	0	1	0	0		0	0	0	0			Otu01215	Bacteria	Proteobacteria	Alphaproteobacteria	Rhodobacterales	Rhodobacteraceae	Rhodobacteraceae_unclassified
Otu01216	0	0	0	0	0	0	1	0	0	0	0	0		0	0	0	0			Otu01216	Bacteria	Proteobacteria	Gammaproteobacteria	Oceanospirillales	Oceanospirillaceae	Oleispira
Otu01217	0	0	0	0	0	0	0	0	0	0	0	1		0	0	0	0			Otu01217	Bacteria	Firmicutes	Bacilli	Bacillales	Bacillales_unclassified	Bacillales_unclassified
Otu01218	0	0	0	0	0	1	0	0	0	0	0	0		0	0	0	0.000853519			Otu01218	Bacteria	Proteobacteria	Alphaproteobacteria	Sphingomonadales	Erythrobacteraceae	Altererythrobacter
Otu01222	0	0	0	0	0	0	0	0	0	0	1	4		0	0	0	0			Otu01222	Bacteria	TM6	TM6_unclassified	TM6_unclassified	TM6_unclassified	TM6_unclassified
Otu01223	0	0	0	7	16	7	0	0	0	0	0	0		0	0.00597463	0.0196309	0.0256056			Otu01223	Bacteria	Proteobacteria	Gammaproteobacteria	Pseudomonadales	Moraxellaceae	Psychrobacter
Otu01227	0	0	0	0	1	4	0	0	0	0	0	0		0	0	0.000853519	0.0042676			Otu01227	Bacteria	Proteobacteria	Alphaproteobacteria	Rhodospirillales	Rhodospirillales_unclassified	Rhodospirillales_unclassified
Otu01228	0	0	0	2	0	2	0	0	0	0	0	0		0	0.00170704	0.00170704	0.00341408			Otu01228	Bacteria	Acidobacteria	Holophagae	Subgroup_10	CA002	CA002_unclassified
Otu01230	0	0	0	0	0	0	1	0	0	0	0	0		0	0	0	0			Otu01230	Bacteria	Cyanobacteria	Cyanobacteria	SubsectionI	FamilyI	FamilyI_unclassified
Otu01231	0	7	0	0	0	0	0	0	0	0	0	0		0.00597463	0.00597463	0	0			Otu01231	Bacteria	Proteobacteria	Alphaproteobacteria	DB1-14	DB1-14_unclassified	DB1-14_unclassified
Otu01233	0	0	0	0	0	0	0	0	0	0	1	0		0	0	0	0			Otu01233	Bacteria	Bacteroidetes	Cytophagia	Order_III	Order_III_unclassified	Order_III_unclassified
Otu01234	0	0	0	0	0	0	0	0	0	1	0	0		0	0	0	0			Otu01234	Bacteria	Proteobacteria	Gammaproteobacteria	Xanthomonadales	JTB255_marine_benthic_group	JTB255_marine_benthic_group_unclassified
Otu01235	0	0	0	0	0	0	0	0	0	0	1	0		0	0	0	0			Otu01235	Bacteria	Proteobacteria	Alphaproteobacteria	Rickettsiales	Rickettsiales_Incertae_Sedis	Candidatus_Lariskella
Otu01236	0	0	0	0	0	0	0	0	0	0	1	1		0	0	0	0			Otu01236	Bacteria	Proteobacteria	Alphaproteobacteria	Rhodobacterales	Rhodobacteraceae	Rhodobacteraceae_unclassified
Otu01237	0	0	0	0	0	0	0	0	0	0	1	2		0	0	0	0			Otu01237	Bacteria	Proteobacteria	Betaproteobacteria	Burkholderiales	Alcaligenaceae	Alcaligenaceae_unclassified
Otu01239	0	0	0	0	0	2	0	0	0	0	0	0		0	0	0	0.00170704			Otu01239	Bacteria	Proteobacteria	Gammaproteobacteria	Xanthomonadales	Algiphilaceae	Algiphilus
Otu01240	0	0	0	2	0	0	0	0	0	0	0	0		0	0.00170704	0.00170704	0.00170704			Otu01240	Bacteria	Proteobacteria	Gammaproteobacteria	Legionellales	Coxiellaceae	Coxiella
Otu01241	0	3	0	0	0	0	0	0	0	0	0	0		0.00256056	0.00256056	0	0			Otu01241	Bacteria	Proteobacteria	Proteobacteria_unclassified	Proteobacteria_unclassified	Proteobacteria_unclassified	Proteobacteria_unclassified
Otu01242	0	0	0	1	2	1	0	0	0	0	0	0		0	0.000853519	0.00256056	0.00341408			Otu01242	Bacteria	Proteobacteria	Alphaproteobacteria	Rhodospirillales	Rhodospirillaceae	AEGEAN-169_marine_group
Otu01243	0	0	0	0	3	2	0	0	0	0	1	0		0	0	0.00256056	0.0042676			Otu01243	Bacteria	Bacteria_unclassified	Bacteria_unclassified	Bacteria_unclassified	Bacteria_unclassified	Bacteria_unclassified
Otu01246	0	0	0	0	0	0	0	0	0	1	0	0		0	0	0	0			Otu01246	Bacteria	Proteobacteria	Gammaproteobacteria	Gammaproteobacteria_unclassified	Gammaproteobacteria_unclassified	Gammaproteobacteria_unclassified
Otu01248	0	0	0	2	3	3	0	0	0	0	0	0		0	0.00170704	0.0042676	0.00682815			Otu01248	Bacteria	Planctomycetes	Planctomycetacia	Planctomycetales	Planctomycetaceae	Planctomyces
Otu01249	0	0	0	0	0	0	1	0	0	0	0	0		0	0	0	0			Otu01249	Bacteria	Proteobacteria	Gammaproteobacteria	Alteromonadales	Alteromonadaceae	Aestuariibacter
Otu01250	0	0	0	1	4	4	0	0	0	0	0	0		0	0.000853519	0.0042676	0.00768167			Otu01250	Bacteria	Bacteroidetes	Cytophagia	Order_II	Rhodothermaceae	Rhodothermaceae_unclassified
Otu01251	2	0	0	0	0	0	0	0	0	0	0	0		0.00170704	0	0	0			Otu01251	Bacteria	Proteobacteria	Gammaproteobacteria	Gammaproteobacteria_unclassified	Gammaproteobacteria_unclassified	Gammaproteobacteria_unclassified
Otu01255	0	0	0	1	2	1	0	0	0	0	0	0		0	0.000853519	0.00256056	0.00341408			Otu01255	Bacteria	Proteobacteria	Proteobacteria_unclassified	Proteobacteria_unclassified	Proteobacteria_unclassified	Proteobacteria_unclassified
Otu01256	0	0	0	0	0	0	0	0	0	0	0	1		0	0	0	0			Otu01256	Bacteria	Bacteria_unclassified	Bacteria_unclassified	Bacteria_unclassified	Bacteria_unclassified	Bacteria_unclassified
Otu01257	0	5	4	0	0	0	0	4	0	0	0	0		0.00768167	0.00768167	0.00341408	0			Otu01257	Bacteria	Proteobacteria	Alphaproteobacteria	Rhodospirillales	Rhodospirillaceae	Nisaea
Otu01258	0	0	0	0	0	0	0	0	0	1	0	0		0	0	0	0			Otu01258	Bacteria	Proteobacteria	Alphaproteobacteria	Caulobacterales	Hyphomonadaceae	Hyphomonas
Otu01259	0	0	0	0	0	0	0	0	0	2	0	1		0	0	0	0			Otu01259	Bacteria	Verrucomicrobia	Verrucomicrobiae	Verrucomicrobiales	DEV007	DEV007_unclassified
Otu01261	0	0	0	0	0	0	0	0	3	0	0	0		0	0	0	0			Otu01261	Bacteria	Proteobacteria	Gammaproteobacteria	Oceanospirillales	Oceanospirillales_unclassified	Oceanospirillales_unclassified
Otu01263	0	0	0	0	0	0	0	0	0	0	0	1		0	0	0	0			Otu01263	Bacteria	Planctomycetes	Planctomycetacia	Planctomycetales	Planctomycetaceae	Planctomycetaceae_unclassified
Otu01264	0	3	0	0	0	0	0	0	0	0	0	0		0.00256056	0.00256056	0	0			Otu01264	Bacteria	Proteobacteria	Gammaproteobacteria	Gammaproteobacteria_unclassified	Gammaproteobacteria_unclassified	Gammaproteobacteria_unclassified
Otu01265	0	0	0	0	0	1	0	0	0	0	0	0		0	0	0	0.000853519			Otu01265	Bacteria	Planctomycetes	Planctomycetacia	Planctomycetales	Planctomycetaceae	Planctomyces
Otu01266	0	1	0	0	0	0	0	0	0	0	0	0		0.000853519	0.000853519	0	0			Otu01266	Bacteria	Proteobacteria	Gammaproteobacteria	Thiotrichales	Piscirickettsiaceae	Methylophaga
Otu01267	0	0	1	0	0	0	0	0	0	0	0	0		0.000853519	0.000853519	0.000853519	0			Otu01267	Bacteria	Proteobacteria	Gammaproteobacteria	Alteromonadales	Alteromonadaceae	Alteromonadaceae_unclassified
Otu01270	0	0	0	1	1	0	0	0	0	0	0	0		0	0.000853519	0.00170704	0.00170704			Otu01270	Bacteria	Proteobacteria	Alphaproteobacteria	Parvularculales	Parvularculaceae	Parvularcula
Otu01272	0	0	0	2	5	3	0	0	0	0	0	0		0	0.00170704	0.00597463	0.00853519			Otu01272	Bacteria	Proteobacteria	Alphaproteobacteria	Rhizobiales	Hyphomicrobiaceae	Hyphomicrobiaceae_unclassified
Otu01273	0	0	0	2	5	6	0	0	0	0	0	0		0	0.00170704	0.00597463	0.0110957			Otu01273	Bacteria	Proteobacteria	Deltaproteobacteria	Desulfobacterales	Nitrospinaceae	Nitrospina
Otu01274	1	1	0	0	0	0	0	0	0	0	0	0		0.00170704	0.000853519	0	0			Otu01274	Bacteria	Proteobacteria	Gammaproteobacteria	Thiotrichales	Piscirickettsiaceae	Piscirickettsiaceae_unclassified
Otu01275	0	0	0	0	0	0	0	0	0	1	0	0		0	0	0	0			Otu01275	Bacteria	Proteobacteria	Alphaproteobacteria	SAR11_clade	SAR11_clade_unclassified	SAR11_clade_unclassified
Otu01276	0	0	0	2	1	2	0	0	0	0	0	0		0	0.00170704	0.00256056	0.0042676			Otu01276	Bacteria	Proteobacteria	Gammaproteobacteria	NKB5	NKB5_unclassified	NKB5_unclassified
Otu01278	0	1	0	0	0	0	0	0	0	0	0	0		0.000853519	0.000853519	0	0			Otu01278	Bacteria	Proteobacteria	Alphaproteobacteria	Alphaproteobacteria_unclassified	Alphaproteobacteria_unclassified	Alphaproteobacteria_unclassified
Otu01279	0	0	0	0	1	0	0	0	0	0	0	0		0	0	0.000853519	0.000853519			Otu01279	Bacteria	Bacteroidetes	Flavobacteriia	Flavobacteriales	Flavobacteriaceae	Flavobacteriaceae_unclassified
Otu01281	0	0	0	0	0	0	0	0	0	0	1	0		0	0	0	0			Otu01281	Bacteria	Proteobacteria	Gammaproteobacteria	Thiotrichales	Piscirickettsiaceae	Methylophaga
Otu01282	0	0	0	0	0	0	0	0	0	4	0	0		0	0	0	0			Otu01282	Bacteria	Proteobacteria	Gammaproteobacteria	Thiotrichales	Piscirickettsiaceae	Methylophaga
Otu01283	0	0	0	0	0	1	0	0	0	0	0	0		0	0	0	0.000853519			Otu01283	Bacteria	Proteobacteria	Alphaproteobacteria	DB1-14	DB1-14_unclassified	DB1-14_unclassified
Otu01284	0	0	0	1	0	0	0	0	0	0	0	0		0	0.000853519	0.000853519	0.000853519			Otu01284	Bacteria	Proteobacteria	Alphaproteobacteria	Rhodobacterales	Rhodobacteraceae	Rhodobacteraceae_unclassified
Otu01285	0	0	0	0	3	0	0	0	0	0	0	0		0	0	0.00256056	0.00256056			Otu01285	Bacteria	Planctomycetes	Planctomycetacia	Planctomycetales	Planctomycetaceae	Planctomyces
Otu01286	0	0	0	0	0	0	0	0	0	0	2	4		0	0	0	0			Otu01286	Bacteria	Proteobacteria	Gammaproteobacteria	Legionellales	Coxiellaceae	Coxiella
Otu01287	0	0	0	0	0	0	0	0	0	0	8	8		0	0	0	0			Otu01287	Bacteria	Proteobacteria	Gammaproteobacteria	Gammaproteobacteria_unclassified	Gammaproteobacteria_unclassified	Gammaproteobacteria_unclassified
Otu01289	0	0	0	0	0	0	0	0	2	1	0	0		0	0	0	0			Otu01289	Bacteria	Proteobacteria	Alphaproteobacteria	Sphingomonadales	Erythrobacteraceae	Erythrobacteraceae_unclassified
Otu01290	0	0	0	3	1	0	0	0	0	0	0	0		0	0.00256056	0.00341408	0.00341408			Otu01290	Bacteria	Proteobacteria	Alphaproteobacteria	Rhodospirillales	Rhodospirillales_unclassified	Rhodospirillales_unclassified
Otu01291	0	0	0	0	0	0	1	0	0	0	0	0		0	0	0	0			Otu01291	Bacteria	Proteobacteria	Gammaproteobacteria	Cellvibrionales	Halieaceae	Haliea
Otu01292	1	0	0	0	0	0	0	0	0	0	0	0		0.000853519	0	0	0			Otu01292	Bacteria	Proteobacteria	Gammaproteobacteria	Oceanospirillales	Oceanospirillaceae	Oceanospirillaceae_unclassified
Otu01293	0	0	0	0	0	0	1	0	0	1	0	0		0	0	0	0			Otu01293	Bacteria	Proteobacteria	Alphaproteobacteria	OCS116_clade	OCS116_clade_unclassified	OCS116_clade_unclassified
Otu01297	0	18	0	0	0	0	0	0	0	0	0	0		0.0153633	0.0153633	0	0			Otu01297	Bacteria	Proteobacteria	Gammaproteobacteria	Gammaproteobacteria_unclassified	Gammaproteobacteria_unclassified	Gammaproteobacteria_unclassified
Otu01298	0	0	0	0	0	0	0	0	0	1	0	0		0	0	0	0			Otu01298	Bacteria	Proteobacteria	Alphaproteobacteria	Rhodobacterales	Rhodobacteraceae	Rhodobacteraceae_unclassified
Otu01302	0	0	0	0	1	0	0	0	0	0	0	0		0	0	0.000853519	0.000853519			Otu01302	Bacteria	Proteobacteria	Alphaproteobacteria	Rhodobacterales	Rhodobacteraceae	Rhodobacteraceae_unclassified
Otu01303	0	23	0	1	0	0	0	0	0	0	0	0		0.0196309	0.0204845	0.000853519	0.000853519			Otu01303	Bacteria	Planctomycetes	Phycisphaerae	Phycisphaerales	Phycisphaeraceae	SM1A02
Otu01304	0	0	1	0	0	0	0	0	1	0	0	0		0.000853519	0.000853519	0.000853519	0			Otu01304	Bacteria	Proteobacteria	Gammaproteobacteria	Alteromonadales	Alteromonadaceae	Marinobacter
Otu01305	0	0	0	0	0	0	0	1	0	0	0	0		0	0	0	0			Otu01305	Bacteria	Bacteroidetes	Sphingobacteriia	Sphingobacteriales	Chitinophagaceae	Terrimonas
Otu01306	0	0	0	0	0	1	0	0	0	0	0	0		0	0	0	0.000853519			Otu01306	Bacteria	Deinococcus-Thermus	Deinococci	Deinococcales	Trueperaceae	Truepera
Otu01308	0	0	0	0	0	0	0	0	0	0	0	1		0	0	0	0			Otu01308	Bacteria	Proteobacteria	Deltaproteobacteria	Oligoflexales	Oligoflexaceae	Oligoflexaceae_unclassified
Otu01312	0	0	0	1	4	0	0	0	0	0	0	0		0	0.000853519	0.0042676	0.0042676			Otu01312	Bacteria	Bacteroidetes	Flavobacteriia	Flavobacteriales	Flavobacteriaceae	NS5_marine_group
Otu01313	0	0	0	0	0	2	0	0	0	0	0	0		0	0	0	0.00170704			Otu01313	Bacteria	Proteobacteria	Alphaproteobacteria	Rhodospirillales	Rhodospirillaceae	Tistrella
Otu01315	0	0	0	2	0	0	0	0	0	1	0	0		0	0.00170704	0.00170704	0.00170704			Otu01315	Bacteria	Proteobacteria	Proteobacteria_unclassified	Proteobacteria_unclassified	Proteobacteria_unclassified	Proteobacteria_unclassified
Otu01317	0	0	0	0	0	0	0	0	0	1	0	1		0	0	0	0			Otu01317	Bacteria	Proteobacteria	Alphaproteobacteria	Rhodobacterales	Rhodobacteraceae	Labrenzia
Otu01320	0	0	0	2	0	0	0	0	0	0	0	0		0	0.00170704	0.00170704	0.00170704			Otu01320	Bacteria	Firmicutes	Bacilli	Bacillales	Staphylococcaceae	Staphylococcus
Otu01322	0	1	0	0	0	0	0	0	0	1	0	2		0.000853519	0.000853519	0	0			Otu01322	Bacteria	Proteobacteria	Alphaproteobacteria	Rhodobacterales	Rhodobacteraceae	Rhodobacteraceae_unclassified
Otu01329	0	0	0	0	2	0	0	0	0	0	0	0		0	0	0.00170704	0.00170704			Otu01329	Bacteria	Proteobacteria	Gammaproteobacteria	Xanthomonadales	Xanthomonadaceae	Arenimonas
Otu01330	0	1	0	0	0	0	0	0	0	0	0	0		0.000853519	0.000853519	0	0			Otu01330	Bacteria	Bacteroidetes	Cytophagia	Cytophagales	Cytophagaceae	Cytophagaceae_unclassified
Otu01331	0	0	0	2	2	1	0	0	0	0	0	0		0	0.00170704	0.00341408	0.0042676			Otu01331	Bacteria	Acidobacteria	Holophagae	Acanthopleuribacterales	Acanthopleuribacteraceae	Acanthopleuribacter
Otu01333	0	8	0	0	0	0	0	1	0	0	0	0		0.00682815	0.00682815	0	0			Otu01333	Bacteria	Planctomycetes	Phycisphaerae	Phycisphaerales	Phycisphaeraceae	SM1A02
Otu01334	2	0	0	0	0	0	0	0	0	0	0	0		0.00170704	0	0	0			Otu01334	Bacteria	Proteobacteria	Gammaproteobacteria	Gammaproteobacteria_unclassified	Gammaproteobacteria_unclassified	Gammaproteobacteria_unclassified
Otu01335	0	0	0	0	0	0	0	0	0	1	0	0		0	0	0	0			Otu01335	Bacteria	Bacteria_unclassified	Bacteria_unclassified	Bacteria_unclassified	Bacteria_unclassified	Bacteria_unclassified
Otu01337	0	0	0	1	0	0	0	0	0	0	0	0		0	0.000853519	0.000853519	0.000853519			Otu01337	Bacteria	Planctomycetes	Phycisphaerae	Phycisphaerales	Phycisphaeraceae	CL500-3
Otu01338	0	0	0	0	0	0	0	0	0	0	1	1		0	0	0	0			Otu01338	Bacteria	Proteobacteria	Alphaproteobacteria	Rhodobacterales	Rhodobacteraceae	Rhodobacteraceae_unclassified
Otu01340	0	0	0	1	0	0	0	0	0	0	0	0		0	0.000853519	0.000853519	0.000853519			Otu01340	Bacteria	Proteobacteria	Gammaproteobacteria	Gammaproteobacteria_unclassified	Gammaproteobacteria_unclassified	Gammaproteobacteria_unclassified
Otu01342	0	0	0	0	0	0	0	0	0	1	0	0		0	0	0	0			Otu01342	Bacteria	Planctomycetes	Planctomycetacia	Planctomycetales	Planctomycetaceae	Planctomyces
Otu01345	0	0	0	1	1	1	0	0	0	0	0	0		0	0.000853519	0.00170704	0.00256056			Otu01345	Bacteria	Proteobacteria	Alphaproteobacteria	Alphaproteobacteria_unclassified	Alphaproteobacteria_unclassified	Alphaproteobacteria_unclassified
Otu01346	0	0	0	1	1	1	0	0	0	0	0	0		0	0.000853519	0.00170704	0.00256056			Otu01346	Bacteria	Proteobacteria	Betaproteobacteria	Nitrosomonadales	Nitrosomonadaceae	Nitrosospira
Otu01351	0	4	0	0	4	0	0	0	0	0	0	0		0.00341408	0.00341408	0.00341408	0.00341408			Otu01351	Bacteria	Proteobacteria	Alphaproteobacteria	Sphingomonadales	Erythrobacteraceae	Erythrobacteraceae_unclassified
Otu01352	0	0	0	0	0	0	0	0	0	0	0	1		0	0	0	0			Otu01352	Bacteria	Proteobacteria	Alphaproteobacteria	Rhizobiales	Rhizobiales_Incertae_Sedis	Bauldia
Otu01354	0	0	0	0	0	0	1	0	0	0	0	0		0	0	0	0			Otu01354	Bacteria	Proteobacteria	Gammaproteobacteria	Xanthomonadales	Xanthomonadales_Incertae_Sedis	Acidibacter
Otu01355	0	0	0	0	2	0	0	0	0	1	1	0		0	0	0.00170704	0.00170704			Otu01355	Bacteria	Proteobacteria	Gammaproteobacteria	Gammaproteobacteria_unclassified	Gammaproteobacteria_unclassified	Gammaproteobacteria_unclassified
Otu01358	0	0	0	2	2	3	0	0	0	0	0	0		0	0.00170704	0.00341408	0.00597463			Otu01358	Bacteria	Proteobacteria	Deltaproteobacteria	Desulfobacterales	Nitrospinaceae	Nitrospina
Otu01360	0	0	0	0	0	0	0	0	0	10	1	0		0	0	0	0			Otu01360	Bacteria	TM6	TM6_unclassified	TM6_unclassified	TM6_unclassified	TM6_unclassified
Otu01361	0	0	0	0	0	2	0	0	0	0	0	0		0	0	0	0.00170704			Otu01361	Bacteria	TM6	TM6_unclassified	TM6_unclassified	TM6_unclassified	TM6_unclassified
Otu01362	0	0	0	2	1	0	0	0	0	0	0	0		0	0.00170704	0.00256056	0.00256056			Otu01362	Bacteria	Bacteroidetes	Cytophagia	Cytophagales	Flammeovirgaceae	Ekhidna
Otu01363	0	0	0	0	0	0	0	0	0	0	0	2		0	0	0	0			Otu01363	Bacteria	Proteobacteria	Gammaproteobacteria	Gammaproteobacteria_unclassified	Gammaproteobacteria_unclassified	Gammaproteobacteria_unclassified
Otu01364	0	0	0	0	2	0	0	0	0	0	0	0		0	0	0.00170704	0.00170704			Otu01364	Bacteria	Proteobacteria	Gammaproteobacteria	Gammaproteobacteria_unclassified	Gammaproteobacteria_unclassified	Gammaproteobacteria_unclassified
Otu01366	0	0	0	0	3	0	0	0	0	0	0	0		0	0	0.00256056	0.00256056			Otu01366	Bacteria	Bacteroidetes	Flavobacteriia	Flavobacteriales	Flavobacteriaceae	Gilvibacter
Otu01367	0	8	0	0	0	0	0	0	0	0	0	0		0.00682815	0.00682815	0	0			Otu01367	Bacteria	Proteobacteria	Proteobacteria_unclassified	Proteobacteria_unclassified	Proteobacteria_unclassified	Proteobacteria_unclassified
Otu01369	0	0	0	0	0	0	0	0	0	1	0	0		0	0	0	0			Otu01369	Bacteria	Proteobacteria	Gammaproteobacteria	Legionellales	Coxiellaceae	Aquicella
Otu01370	0	0	0	0	0	0	0	0	2	0	0	0		0	0	0	0			Otu01370	Bacteria	Proteobacteria	Gammaproteobacteria	Oceanospirillales	Alcanivoracaceae	Alcanivorax
Otu01373	0	0	0	1	1	0	0	0	0	0	0	0		0	0.000853519	0.00170704	0.00170704			Otu01373	Bacteria	Planctomycetes	Planctomycetes_unclassified	Planctomycetes_unclassified	Planctomycetes_unclassified	Planctomycetes_unclassified
Otu01376	0	0	0	3	4	1	0	0	0	0	0	0		0	0.00256056	0.00597463	0.00682815			Otu01376	Bacteria	Planctomycetes	Planctomycetes_unclassified	Planctomycetes_unclassified	Planctomycetes_unclassified	Planctomycetes_unclassified
Otu01377	0	0	0	2	1	1	0	0	0	0	0	0		0	0.00170704	0.00256056	0.00341408			Otu01377	Bacteria	Chlamydiae	Chlamydiae	Chlamydiales	Chlamydiales_unclassified	Chlamydiales_unclassified
Otu01379	0	0	0	0	1	0	0	0	0	0	0	0		0	0	0.000853519	0.000853519			Otu01379	Bacteria	Planctomycetes	BD7-11	BD7-11_unclassified	BD7-11_unclassified	BD7-11_unclassified
Otu01380	0	0	0	0	0	0	0	0	0	1	0	0		0	0	0	0			Otu01380	Bacteria	Verrucomicrobia	OPB35_soil_group	OPB35_soil_group_unclassified	OPB35_soil_group_unclassified	OPB35_soil_group_unclassified
Otu01381	0	1	0	2	0	0	0	0	0	0	0	0		0.000853519	0.00256056	0.00170704	0.00170704			Otu01381	Bacteria	Planctomycetes	Planctomycetacia	Planctomycetales	Planctomycetaceae	Pir4_lineage
Otu01382	0	0	0	1	0	1	0	0	0	1	0	0		0	0.000853519	0.000853519	0.00170704			Otu01382	Bacteria	Planctomycetes	Phycisphaerae	Phycisphaerales	Phycisphaeraceae	SM1A02
Otu01383	2	0	0	0	0	0	0	0	0	1	0	1		0.00170704	0	0	0			Otu01383	Bacteria	Proteobacteria	Proteobacteria_unclassified	Proteobacteria_unclassified	Proteobacteria_unclassified	Proteobacteria_unclassified
Otu01386	0	0	0	1	0	3	0	0	0	0	0	0		0	0.000853519	0.000853519	0.00341408			Otu01386	Bacteria	Bacteroidetes	Cytophagia	Cytophagales	Flammeovirgaceae	Flammeovirgaceae_unclassified
Otu01387	0	0	0	0	0	0	0	1	0	0	0	0		0	0	0	0			Otu01387	Bacteria	Proteobacteria	Alphaproteobacteria	Rhodobacterales	Rhodobacteraceae	Rhodobacteraceae_unclassified
Otu01388	0	0	0	0	1	0	0	0	0	0	0	0		0	0	0.000853519	0.000853519			Otu01388	Bacteria	Firmicutes	Bacilli	Bacillales	Family_XII	Exiguobacterium
Otu01389	0	0	0	1	3	0	0	0	0	0	0	0		0	0.000853519	0.00341408	0.00341408			Otu01389	Bacteria	Bacteria_unclassified	Bacteria_unclassified	Bacteria_unclassified	Bacteria_unclassified	Bacteria_unclassified
Otu01392	0	0	0	2	1	2	0	0	0	0	0	0		0	0.00170704	0.00256056	0.0042676			Otu01392	Bacteria	Proteobacteria	Alphaproteobacteria	Rhodospirillales	Rhodospirillales_unclassified	Rhodospirillales_unclassified
Otu01393	0	0	0	2	2	6	0	0	0	0	0	0		0	0.00170704	0.00341408	0.00853519			Otu01393	Bacteria	Proteobacteria	Gammaproteobacteria	Legionellales	Coxiellaceae	Coxiella
Otu01396	0	0	0	0	0	0	1	0	0	0	0	0		0	0	0	0			Otu01396	Bacteria	Proteobacteria	Gammaproteobacteria	Oceanospirillales	Oceanospirillaceae	Thalassolituus
Otu01398	0	0	0	4	0	0	0	0	0	0	0	0		0	0.00341408	0.00341408	0.00341408			Otu01398	Bacteria	Acidobacteria	Acidobacteria	Subgroup_9	Subgroup_9_unclassified	Subgroup_9_unclassified
Otu01399	0	1	1	0	0	0	0	0	0	0	0	0		0.00170704	0.00170704	0.000853519	0			Otu01399	Bacteria	Proteobacteria	Gammaproteobacteria	Thiotrichales	Piscirickettsiaceae	Cycloclasticus
Otu01400	0	0	0	1	0	0	0	0	0	0	0	0		0	0.000853519	0.000853519	0.000853519			Otu01400	Bacteria	Proteobacteria	Alphaproteobacteria	Rhizobiales	Bradyrhizobiaceae	Bradyrhizobium
Otu01401	0	0	0	1	0	0	0	0	0	0	0	0		0	0.000853519	0.000853519	0.000853519			Otu01401	Bacteria	Proteobacteria	Alphaproteobacteria	Rhizobiales	Rhizobiales_unclassified	Rhizobiales_unclassified
Otu01402	0	0	0	0	0	0	0	0	0	0	2	0		0	0	0	0			Otu01402	Bacteria	Bacteroidetes	Sphingobacteriia	Sphingobacteriales	Saprospiraceae	Saprospira
Otu01404	0	0	0	0	0	0	0	0	0	2	0	3		0	0	0	0			Otu01404	Bacteria	Cyanobacteria	ML635J-21	ML635J-21_unclassified	ML635J-21_unclassified	ML635J-21_unclassified
Otu01405	0	0	0	3	1	0	0	0	0	0	0	0		0	0.00256056	0.00341408	0.00341408			Otu01405	Bacteria	Planctomycetes	Planctomycetacia	Planctomycetales	Planctomycetaceae	Rhodopirellula
Otu01408	0	0	0	0	0	0	0	0	0	1	0	0		0	0	0	0			Otu01408	Bacteria	Proteobacteria	Gammaproteobacteria	Xanthomonadales	Solimonadaceae	Solimonadaceae_unclassified
Otu01411	0	0	0	1	0	2	0	0	0	0	0	0		0	0.000853519	0.000853519	0.00256056			Otu01411	Bacteria	Planctomycetes	OM190	OM190_unclassified	OM190_unclassified	OM190_unclassified
Otu01414	0	0	0	0	0	1	0	0	0	0	0	0		0	0	0	0.000853519			Otu01414	Bacteria	Proteobacteria	Deltaproteobacteria	Bdellovibrionales	Bdellovibrionaceae	Bdellovibrio
Otu01415	0	0	0	0	0	0	0	0	0	0	1	1		0	0	0	0			Otu01415	Bacteria	Cyanobacteria	Cyanobacteria	SubsectionI	FamilyI	FamilyI_unclassified
Otu01418	0	0	0	0	0	0	0	0	0	1	1	1		0	0	0	0			Otu01418	Bacteria	Proteobacteria	Gammaproteobacteria	Thiotrichales	Piscirickettsiaceae	Methylophaga
Otu01419	0	0	0	0	2	0	0	0	0	2	1	0		0	0	0.00170704	0.00170704			Otu01419	Bacteria	Proteobacteria	Alphaproteobacteria	Caulobacterales	Hyphomonadaceae	Maricaulis
Otu01421	0	0	0	0	0	0	0	0	0	2	0	0		0	0	0	0			Otu01421	Bacteria	Proteobacteria	Gammaproteobacteria	Oceanospirillales	Oceanospirillaceae	Thalassolituus
Otu01424	0	0	0	1	0	1	0	0	0	0	0	0		0	0.000853519	0.000853519	0.00170704			Otu01424	Bacteria	Chlamydiae	Chlamydiae	Chlamydiales	Chlamydiales_unclassified	Chlamydiales_unclassified
Otu01426	0	0	0	0	0	0	0	0	0	1	7	1		0	0	0	0			Otu01426	Bacteria	Bacteroidetes	Flavobacteriia	Flavobacteriales	Flavobacteriaceae	Tenacibaculum
Otu01434	0	0	0	1	2	5	0	0	0	0	0	0		0	0.000853519	0.00256056	0.00682815			Otu01434	Bacteria	Planctomycetes	OM190	OM190_unclassified	OM190_unclassified	OM190_unclassified
Otu01437	1	2	1	0	0	0	0	0	0	0	0	0		0.00341408	0.00256056	0.000853519	0			Otu01437	Bacteria	Proteobacteria	Gammaproteobacteria	Alteromonadales	Alteromonadaceae	Alteromonadaceae_unclassified
Otu01438	0	0	0	0	0	2	0	0	0	0	0	0		0	0	0	0.00170704			Otu01438	Bacteria	Bacteroidetes	Bacteroidetes_unclassified	Bacteroidetes_unclassified	Bacteroidetes_unclassified	Bacteroidetes_unclassified
Otu01440	0	0	0	2	0	1	0	0	0	0	0	0		0	0.00170704	0.00170704	0.00256056			Otu01440	Bacteria	Proteobacteria	Alphaproteobacteria	Rhizobiales	Rhizobiaceae	Rhizobiaceae_unclassified
Otu01441	0	1	0	0	0	0	0	0	0	0	0	0		0.000853519	0.000853519	0	0			Otu01441	Bacteria	Proteobacteria	Alphaproteobacteria	Rhizobiales	Phyllobacteriaceae	Cohaesibacter
Otu01442	0	0	0	0	1	2	0	0	0	0	0	0		0	0	0.000853519	0.00256056			Otu01442	Bacteria	Bacteroidetes	Cytophagia	Cytophagales	Cytophagales_unclassified	Cytophagales_unclassified
Otu01446	0	0	0	0	0	0	0	0	0	0	0	1		0	0	0	0			Otu01446	Bacteria	Proteobacteria	Gammaproteobacteria	Legionellales	Coxiellaceae	Aquicella
Otu01447	0	1	0	0	0	0	0	7	0	0	0	0		0.000853519	0.000853519	0	0			Otu01447	Bacteria	Bacteroidetes	Flavobacteriia	Flavobacteriales	Flavobacteriales_unclassified	Flavobacteriales_unclassified
Otu01454	0	0	0	1	1	3	0	0	0	0	0	0		0	0.000853519	0.00170704	0.0042676			Otu01454	Bacteria	Bacteria_unclassified	Bacteria_unclassified	Bacteria_unclassified	Bacteria_unclassified	Bacteria_unclassified
Otu01455	0	0	0	0	3	1	0	0	0	0	0	0		0	0	0.00256056	0.00341408			Otu01455	Bacteria	Proteobacteria	Alphaproteobacteria	Rickettsiales	SM2D12	SM2D12_unclassified
Otu01458	0	0	0	0	0	0	0	0	0	0	3	2		0	0	0	0			Otu01458	Bacteria	Proteobacteria	Alphaproteobacteria	Rhodobacterales	Rhodobacteraceae	Rhodobacteraceae_unclassified
Otu01462	0	0	0	0	0	0	0	0	0	1	0	0		0	0	0	0			Otu01462	Bacteria	Proteobacteria	Gammaproteobacteria	Cellvibrionales	Halieaceae	Halieaceae_unclassified
Otu01463	0	0	0	0	0	0	0	0	0	1	0	0		0	0	0	0			Otu01463	Bacteria	Proteobacteria	Gammaproteobacteria	Gammaproteobacteria_unclassified	Gammaproteobacteria_unclassified	Gammaproteobacteria_unclassified
Otu01464	0	0	0	0	0	0	1	0	0	0	0	0		0	0	0	0			Otu01464	Bacteria	Proteobacteria	Gammaproteobacteria	Thiotrichales	Piscirickettsiaceae	Methylophaga
Otu01466	0	0	0	0	21	1	0	0	0	1	0	0		0	0	0.0179239	0.0187774			Otu01466	Bacteria	Proteobacteria	Gammaproteobacteria	Thiotrichales	Thiotrichales_Incertae_Sedis	Candidatus_Endoecteinascidia
Otu01467	0	0	0	3	0	1	0	0	0	0	0	0		0	0.00256056	0.00256056	0.00341408			Otu01467	Bacteria	Proteobacteria	Gammaproteobacteria	Legionellales	Coxiellaceae	Coxiella
Otu01468	0	0	0	0	2	0	0	0	0	0	0	0		0	0	0.00170704	0.00170704			Otu01468	Bacteria	Bacteroidetes	Sphingobacteriia	Sphingobacteriales	Saprospiraceae	Saprospiraceae_unclassified
Otu01469	0	0	0	0	0	0	0	0	0	0	3	0		0	0	0	0			Otu01469	Bacteria	Bacteroidetes	Bacteroidetes_unclassified	Bacteroidetes_unclassified	Bacteroidetes_unclassified	Bacteroidetes_unclassified
Otu01471	0	4	0	0	0	0	0	1	0	0	0	0		0.00341408	0.00341408	0	0			Otu01471	Bacteria	Proteobacteria	Alphaproteobacteria	DB1-14	DB1-14_unclassified	DB1-14_unclassified
Otu01472	0	0	0	0	0	0	1	0	0	0	1	0		0	0	0	0			Otu01472	Bacteria	Planctomycetes	Phycisphaerae	Phycisphaerae_unclassified	Phycisphaerae_unclassified	Phycisphaerae_unclassified
Otu01474	0	0	0	0	0	1	0	0	0	0	0	0		0	0	0	0.000853519			Otu01474	Bacteria	Proteobacteria	Alphaproteobacteria	Rickettsiales	S25-593	S25-593_unclassified
Otu01475	1	0	0	0	0	0	0	0	0	1	0	0		0.000853519	0	0	0			Otu01475	Bacteria	Proteobacteria	Gammaproteobacteria	Alteromonadales	Alteromonadaceae	Alteromonadaceae_unclassified
Otu01476	0	0	0	0	0	0	0	0	0	0	0	1		0	0	0	0			Otu01476	Bacteria	Proteobacteria	Gammaproteobacteria	KI89A_clade	KI89A_clade_unclassified	KI89A_clade_unclassified
Otu01477	0	0	0	0	1	0	0	0	0	1	0	0		0	0	0.000853519	0.000853519			Otu01477	Bacteria	Proteobacteria	Alphaproteobacteria	Rhodospirillales	Rhodospirillaceae	AEGEAN-169_marine_group
Otu01478	0	0	0	3	2	1	0	0	0	1	0	0		0	0.00256056	0.0042676	0.00512111			Otu01478	Bacteria	TM6	TM6_unclassified	TM6_unclassified	TM6_unclassified	TM6_unclassified
Otu01481	0	0	0	0	0	1	0	0	0	0	0	0		0	0	0	0.000853519			Otu01481	Bacteria	Proteobacteria	Gammaproteobacteria	Legionellales	Coxiellaceae	Coxiella
Otu01483	0	0	0	0	0	0	0	1	0	0	0	0		0	0	0	0			Otu01483	Bacteria	Proteobacteria	Deltaproteobacteria	Bdellovibrionales	Bacteriovoracaceae	Peredibacter
Otu01485	3	0	3	0	0	0	0	2	0	0	0	0		0.00512111	0.00256056	0.00256056	0			Otu01485	Bacteria	Bacteroidetes	Flavobacteriia	Flavobacteriales	Cryomorphaceae	Owenweeksia
Otu01486	0	0	0	2	0	0	0	0	0	0	0	0		0	0.00170704	0.00170704	0.00170704			Otu01486	Bacteria	Proteobacteria	Deltaproteobacteria	Sh765B-TzT-29	Sh765B-TzT-29_unclassified	Sh765B-TzT-29_unclassified
Otu01487	0	0	0	0	0	0	0	0	0	0	0	1		0	0	0	0			Otu01487	Bacteria	Proteobacteria	Gammaproteobacteria	Order_Incertae_Sedis	Family_Incertae_Sedis	Marinicella
Otu01488	0	0	0	0	0	0	0	0	0	0	0	1		0	0	0	0			Otu01488	Bacteria	Proteobacteria	Gammaproteobacteria	Legionellales	Legionellaceae	Legionella
Otu01489	0	0	0	0	0	0	0	0	0	0	1	0		0	0	0	0			Otu01489	Bacteria	Proteobacteria	Deltaproteobacteria	Desulfobacterales	Desulfobacteraceae	Sva0081_sediment_group
Otu01491	0	0	0	0	4	1	0	0	0	0	0	0		0	0	0.00341408	0.0042676			Otu01491	Archaea	Euryarchaeota	Halobacteria	Halobacteriales	Halobacteriaceae	Halococcus
Otu01492	0	0	0	0	0	0	0	0	0	0	1	0		0	0	0	0			Otu01492	Bacteria	Proteobacteria	Gammaproteobacteria	Gammaproteobacteria_unclassified	Gammaproteobacteria_unclassified	Gammaproteobacteria_unclassified
Otu01494	0	0	0	0	0	0	0	0	0	0	2	2		0	0	0	0			Otu01494	Bacteria	Proteobacteria	Alphaproteobacteria	Rhodobacterales	Rhodobacteraceae	Rhodobacteraceae_unclassified
Otu01495	0	0	1	0	0	0	0	0	0	0	0	0		0.000853519	0.000853519	0.000853519	0			Otu01495	Bacteria	Proteobacteria	Gammaproteobacteria	Gammaproteobacteria_unclassified	Gammaproteobacteria_unclassified	Gammaproteobacteria_unclassified
Otu01496	0	0	0	1	0	2	0	0	0	0	0	0		0	0.000853519	0.000853519	0.00256056			Otu01496	Bacteria	Planctomycetes	OM190	OM190_unclassified	OM190_unclassified	OM190_unclassified
Otu01497	0	0	0	0	0	0	1	0	0	0	0	0		0	0	0	0			Otu01497	Bacteria	Proteobacteria	Gammaproteobacteria	Alteromonadales	Alteromonadaceae	Marinobacter
Otu01499	0	1	0	0	0	0	0	0	0	0	0	1		0.000853519	0.000853519	0	0			Otu01499	Bacteria	Planctomycetes	Planctomycetacia	Planctomycetales	Planctomycetaceae	Planctomycetaceae_unclassified
Otu01500	0	0	0	0	0	0	0	1	0	0	0	0		0	0	0	0			Otu01500	Bacteria	Proteobacteria	Gammaproteobacteria	Gammaproteobacteria_unclassified	Gammaproteobacteria_unclassified	Gammaproteobacteria_unclassified
Otu01501	0	0	0	3	4	3	0	0	0	0	0	0		0	0.00256056	0.00597463	0.00853519			Otu01501	Bacteria	Planctomycetes	028H05-P-BN-P5	028H05-P-BN-P5_unclassified	028H05-P-BN-P5_unclassified	028H05-P-BN-P5_unclassified
Otu01502	0	0	0	0	0	0	0	0	0	0	0	2		0	0	0	0			Otu01502	Bacteria	Proteobacteria	Gammaproteobacteria	NKB5	NKB5_unclassified	NKB5_unclassified
Otu01503	0	0	0	0	0	0	0	0	0	0	3	0		0	0	0	0			Otu01503	Bacteria	Bacteroidetes	Flavobacteriia	Flavobacteriales	Cryomorphaceae	Owenweeksia
Otu01505	0	0	0	0	1	1	0	0	0	0	0	0		0	0	0.000853519	0.00170704			Otu01505	Bacteria	Chloroflexi	JG30-KF-CM66	JG30-KF-CM66_unclassified	JG30-KF-CM66_unclassified	JG30-KF-CM66_unclassified
Otu01506	0	0	0	0	0	0	0	5	0	0	0	0		0	0	0	0			Otu01506	Bacteria	Proteobacteria	Gammaproteobacteria	Gammaproteobacteria_unclassified	Gammaproteobacteria_unclassified	Gammaproteobacteria_unclassified
Otu01509	0	0	0	0	0	0	0	0	0	0	1	0		0	0	0	0			Otu01509	Bacteria	Gemmatimonadetes	Gemmatimonadetes	Gemmatimonadales	Gemmatimonadaceae	Gemmatimonadaceae_unclassified
Otu01514	0	0	0	0	0	0	0	0	0	0	1	0		0	0	0	0			Otu01514	Bacteria	Cyanobacteria	Cyanobacteria	SubsectionI	FamilyI	Synechococcus
Otu01517	0	0	0	0	0	2	0	0	0	0	0	0		0	0	0	0.00170704			Otu01517	Bacteria	Proteobacteria	Alphaproteobacteria	DB1-14	DB1-14_unclassified	DB1-14_unclassified
Otu01519	0	0	0	0	0	0	2	0	0	0	0	0		0	0	0	0			Otu01519	Bacteria	Proteobacteria	Gammaproteobacteria	Gammaproteobacteria_unclassified	Gammaproteobacteria_unclassified	Gammaproteobacteria_unclassified
Otu01520	0	0	0	0	0	0	0	0	0	0	0	2		0	0	0	0			Otu01520	Bacteria	Proteobacteria	Gammaproteobacteria	Thiotrichales	Piscirickettsiaceae	Methylophaga
Otu01522	0	1	0	0	1	1	0	0	0	0	0	0		0.000853519	0.000853519	0.000853519	0.00170704			Otu01522	Bacteria	Proteobacteria	Proteobacteria_unclassified	Proteobacteria_unclassified	Proteobacteria_unclassified	Proteobacteria_unclassified
Otu01524	0	2	0	0	0	0	0	0	0	0	0	0		0.00170704	0.00170704	0	0			Otu01524	Bacteria	Proteobacteria	Alphaproteobacteria	Caulobacterales	Hyphomonadaceae	Henriciella
Otu01525	0	0	0	0	1	2	0	0	0	0	0	0		0	0	0.000853519	0.00256056			Otu01525	Bacteria	Proteobacteria	Gammaproteobacteria	Gammaproteobacteria_unclassified	Gammaproteobacteria_unclassified	Gammaproteobacteria_unclassified
Otu01527	0	0	0	0	0	0	0	0	0	1	1	0		0	0	0	0			Otu01527	Bacteria	Proteobacteria	Gammaproteobacteria	Legionellales	Legionellaceae	Legionella
Otu01529	0	0	1	0	0	0	0	0	0	0	0	0		0.000853519	0.000853519	0.000853519	0			Otu01529	Bacteria	Bacteroidetes	Cytophagia	Order_III	Order_III_unclassified	Order_III_unclassified
Otu01530	0	0	0	1	0	0	0	0	0	0	0	0		0	0.000853519	0.000853519	0.000853519			Otu01530	Bacteria	Bacteria_unclassified	Bacteria_unclassified	Bacteria_unclassified	Bacteria_unclassified	Bacteria_unclassified
Otu01533	0	0	0	0	0	0	0	1	0	0	0	0		0	0	0	0			Otu01533	Bacteria	Verrucomicrobia	Opitutae	Puniceicoccales	Puniceicoccaceae	Puniceicoccaceae_unclassified
Otu01534	0	0	0	1	0	1	0	0	0	0	0	0		0	0.000853519	0.000853519	0.00170704			Otu01534	Bacteria	Bacteroidetes	Flavobacteriia	Flavobacteriales	NS9_marine_group	NS9_marine_group_unclassified
Otu01536	0	0	0	0	0	0	0	0	0	1	0	1		0	0	0	0			Otu01536	Bacteria	Proteobacteria	Gammaproteobacteria	Thiotrichales	Piscirickettsiaceae	Methylophaga
Otu01537	1	0	0	0	0	4	0	0	0	0	0	0		0.000853519	0	0	0.00341408			Otu01537	Bacteria	Proteobacteria	Gammaproteobacteria	Legionellales	Coxiellaceae	Coxiella
Otu01539	0	0	0	0	0	0	0	0	0	0	7	0		0	0	0	0			Otu01539	Bacteria	Bacteroidetes	Flavobacteriia	Flavobacteriales	Cryomorphaceae	Cryomorphaceae_unclassified
Otu01541	0	0	0	0	0	0	0	0	0	1	0	0		0	0	0	0			Otu01541	Bacteria	Actinobacteria	Acidimicrobiia	Acidimicrobiales	OM1_clade	Candidatus_Actinomarina
Otu01543	0	0	0	0	0	0	0	0	0	2	0	1		0	0	0	0			Otu01543	Bacteria	Proteobacteria	Gammaproteobacteria	Xanthomonadales	JTB255_marine_benthic_group	JTB255_marine_benthic_group_unclassified
Otu01544	0	0	0	2	0	4	0	0	0	0	0	0		0	0.00170704	0.00170704	0.00512111			Otu01544	Bacteria	Chloroflexi	SAR202_clade	SAR202_clade_unclassified	SAR202_clade_unclassified	SAR202_clade_unclassified
Otu01545	0	0	0	0	0	0	0	0	0	1	0	0		0	0	0	0			Otu01545	Bacteria	Bacteroidetes	Flavobacteriia	Flavobacteriales	Flavobacteriaceae	Flavobacteriaceae_unclassified
Otu01549	0	0	0	0	1	0	0	0	0	0	0	0		0	0	0.000853519	0.000853519			Otu01549	Bacteria	Gemmatimonadetes	Gemmatimonadetes	BD2-11_terrestrial_group	BD2-11_terrestrial_group_unclassified	BD2-11_terrestrial_group_unclassified
Otu01550	0	0	0	0	0	0	0	0	1	0	0	0		0	0	0	0			Otu01550	Bacteria	Proteobacteria	Gammaproteobacteria	Alteromonadales	Alteromonadaceae	Alteromonadaceae_unclassified
Otu01552	0	0	0	0	0	0	0	1	0	0	0	0		0	0	0	0			Otu01552	Bacteria	Proteobacteria	Gammaproteobacteria	Xanthomonadales	Xanthomonadaceae	Stenotrophomonas
Otu01553	0	0	0	0	1	0	0	0	0	0	0	0		0	0	0.000853519	0.000853519			Otu01553	Bacteria	Proteobacteria	Deltaproteobacteria	Deltaproteobacteria_unclassified	Deltaproteobacteria_unclassified	Deltaproteobacteria_unclassified
Otu01555	0	0	0	0	0	0	0	0	0	0	0	2		0	0	0	0			Otu01555	Bacteria	Bacteria_unclassified	Bacteria_unclassified	Bacteria_unclassified	Bacteria_unclassified	Bacteria_unclassified
Otu01557	1	0	0	0	1	0	0	0	0	0	0	0		0.000853519	0	0.000853519	0.000853519			Otu01557	Bacteria	Proteobacteria	Gammaproteobacteria	Legionellales	Coxiellaceae	Coxiella
Otu01558	0	0	0	0	0	0	0	0	0	0	0	1		0	0	0	0			Otu01558	Bacteria	Proteobacteria	Alphaproteobacteria	Rhodobacterales	Rhodobacteraceae	Rhodobacteraceae_unclassified
Otu01559	6	0	0	0	0	0	0	0	0	0	0	0		0.00512111	0	0	0			Otu01559	Bacteria	Proteobacteria	Gammaproteobacteria	Oceanospirillales	Oceanospirillaceae	Litoribacillus
Otu01562	0	0	0	0	0	0	0	0	0	0	1	0		0	0	0	0			Otu01562	Bacteria	Proteobacteria	Alphaproteobacteria	Rhodobacterales	Rhodobacteraceae	Rhodobacteraceae_unclassified
Otu01564	0	0	0	0	0	0	0	0	0	3	2	0		0	0	0	0			Otu01564	Bacteria	Proteobacteria	Gammaproteobacteria	Cellvibrionales	Porticoccaceae	Porticoccaceae_unclassified
Otu01565	0	0	0	3	6	3	0	0	0	0	0	0		0	0.00256056	0.00768167	0.0102422			Otu01565	Bacteria	Chloroflexi	Caldilineae	Caldilineales	Caldilineaceae	Caldilineaceae_unclassified
Otu01566	0	0	0	0	0	1	0	0	0	0	0	0		0	0	0	0.000853519			Otu01566	Archaea	Euryarchaeota	Halobacteria	Halobacteriales	Halobacteriaceae	Halococcus
Otu01568	0	0	0	0	0	0	0	0	0	0	1	0		0	0	0	0			Otu01568	Bacteria	Bacteroidetes	Flavobacteriia	Flavobacteriales	Cryomorphaceae	Owenweeksia
Otu01569	0	0	0	1	1	2	0	0	0	0	0	0		0	0.000853519	0.00170704	0.00341408			Otu01569	Bacteria	Planctomycetes	Planctomycetacia	Planctomycetales	Planctomycetaceae	Planctomyces
Otu01570	0	1	1	0	0	0	0	0	0	0	0	0		0.00170704	0.00170704	0.000853519	0			Otu01570	Bacteria	Proteobacteria	Alphaproteobacteria	Rhodobacterales	Rhodobacteraceae	Rhodobacteraceae_unclassified
Otu01571	0	0	0	0	0	0	0	0	0	0	0	1		0	0	0	0			Otu01571	Bacteria	Proteobacteria	Gammaproteobacteria	Thiotrichales	Piscirickettsiaceae	Methylophaga
Otu01572	0	0	0	0	1	0	0	0	0	0	0	0		0	0	0.000853519	0.000853519			Otu01572	Bacteria	TM6	TM6_unclassified	TM6_unclassified	TM6_unclassified	TM6_unclassified
Otu01575	0	0	0	0	0	0	0	0	0	0	0	1		0	0	0	0			Otu01575	Bacteria	Proteobacteria	Gammaproteobacteria	Gammaproteobacteria_unclassified	Gammaproteobacteria_unclassified	Gammaproteobacteria_unclassified
Otu01576	0	0	2	0	0	0	0	0	0	0	0	0		0.00170704	0.00170704	0.00170704	0			Otu01576	Bacteria	Proteobacteria	Gammaproteobacteria	Alteromonadales	Alteromonadaceae	Marinobacter
Otu01577	0	1	1	0	0	0	0	0	0	0	0	0		0.00170704	0.00170704	0.000853519	0			Otu01577	Bacteria	Proteobacteria	Gammaproteobacteria	Alteromonadales	Alteromonadaceae	Alteromonadaceae_unclassified
Otu01580	0	0	0	0	0	0	0	0	0	2	0	0		0	0	0	0			Otu01580	Bacteria	Verrucomicrobia	Verrucomicrobiae	Verrucomicrobiales	Verrucomicrobiaceae	Roseibacillus
Otu01582	0	0	0	0	0	0	0	0	0	0	1	1		0	0	0	0			Otu01582	Bacteria	Actinobacteria	Actinobacteria	PeM15	PeM15_unclassified	PeM15_unclassified
Otu01583	0	0	0	0	0	1	0	0	0	0	0	0		0	0	0	0.000853519			Otu01583	Bacteria	Proteobacteria	Gammaproteobacteria	Gammaproteobacteria_unclassified	Gammaproteobacteria_unclassified	Gammaproteobacteria_unclassified
Otu01586	0	0	0	0	0	0	0	0	0	0	6	0		0	0	0	0			Otu01586	Bacteria	Bacteroidetes	Flavobacteriia	Flavobacteriales	Cryomorphaceae	Crocinitomix
Otu01589	0	0	0	0	0	0	0	0	0	0	1	0		0	0	0	0			Otu01589	Bacteria	Bacteroidetes	Sphingobacteriia	Sphingobacteriales	NS11-12_marine_group	NS11-12_marine_group_unclassified
Otu01592	0	0	0	0	0	0	0	0	0	1	0	0		0	0	0	0			Otu01592	Bacteria	Planctomycetes	OM190	OM190_unclassified	OM190_unclassified	OM190_unclassified
Otu01595	0	0	0	0	0	0	0	0	0	0	1	0		0	0	0	0			Otu01595	Bacteria	Proteobacteria	Alphaproteobacteria	Alphaproteobacteria_unclassified	Alphaproteobacteria_unclassified	Alphaproteobacteria_unclassified
Otu01596	0	1	0	1	0	2	1	0	0	0	0	0		0.000853519	0.00170704	0.000853519	0.00256056			Otu01596	Bacteria	Bacteroidetes	Flavobacteriia	Flavobacteriales	Flavobacteriaceae	Winogradskyella
Otu01599	0	0	0	0	0	0	0	0	1	0	0	0		0	0	0	0			Otu01599	Bacteria	Proteobacteria	Gammaproteobacteria	Alteromonadales	Alteromonadaceae	Aestuariibacter
Otu01602	0	0	0	0	1	0	0	0	0	0	0	0		0	0	0.000853519	0.000853519			Otu01602	Bacteria	Proteobacteria	Alphaproteobacteria	Rhodobacterales	Rhodobacteraceae	Rhodobacteraceae_unclassified
Otu01603	0	0	0	1	0	2	0	0	0	0	0	0		0	0.000853519	0.000853519	0.00256056			Otu01603	Bacteria	Proteobacteria	Gammaproteobacteria	Gammaproteobacteria_unclassified	Gammaproteobacteria_unclassified	Gammaproteobacteria_unclassified
Otu01604	0	1	0	0	0	0	0	0	0	0	0	0		0.000853519	0.000853519	0	0			Otu01604	Bacteria	Proteobacteria	Gammaproteobacteria	Gammaproteobacteria_unclassified	Gammaproteobacteria_unclassified	Gammaproteobacteria_unclassified
Otu01605	0	0	0	1	6	0	0	0	0	0	0	0		0	0.000853519	0.00597463	0.00597463			Otu01605	Bacteria	Planctomycetes	Planctomycetacia	Planctomycetales	Planctomycetaceae	Planctomycetaceae_unclassified
Otu01609	0	0	0	0	0	0	0	1	0	0	0	0		0	0	0	0			Otu01609	Bacteria	Proteobacteria	Gammaproteobacteria	Gammaproteobacteria_unclassified	Gammaproteobacteria_unclassified	Gammaproteobacteria_unclassified
Otu01610	0	0	0	0	0	0	0	0	0	1	0	0		0	0	0	0			Otu01610	Bacteria	Proteobacteria	Gammaproteobacteria	Gammaproteobacteria_unclassified	Gammaproteobacteria_unclassified	Gammaproteobacteria_unclassified
Otu01613	0	0	0	0	0	2	0	0	0	0	0	0		0	0	0	0.00170704			Otu01613	Bacteria	Bacteroidetes	Flavobacteriia	Flavobacteriales	Flavobacteriaceae	Eudoraea
Otu01617	0	1	0	0	0	0	0	0	0	0	0	0		0.000853519	0.000853519	0	0			Otu01617	Bacteria	Proteobacteria	Gammaproteobacteria	Thiotrichales	Piscirickettsiaceae	Methylophaga
Otu01624	0	0	0	0	0	0	0	0	0	1	0	0		0	0	0	0			Otu01624	Bacteria	Proteobacteria	Alphaproteobacteria	Rhizobiales	KF-JG30-B3	KF-JG30-B3_unclassified
Otu01625	0	0	0	0	0	0	3	0	0	0	0	0		0	0	0	0			Otu01625	Bacteria	Proteobacteria	Gammaproteobacteria	Gammaproteobacteria_unclassified	Gammaproteobacteria_unclassified	Gammaproteobacteria_unclassified
Otu01630	0	0	0	0	0	0	0	1	0	0	0	0		0	0	0	0			Otu01630	Bacteria	Proteobacteria	Gammaproteobacteria	Oceanospirillales	Oceanospirillaceae	Oleispira
Otu01632	0	0	0	0	0	0	0	0	0	2	0	0		0	0	0	0			Otu01632	Bacteria	Proteobacteria	TA18	TA18_unclassified	TA18_unclassified	TA18_unclassified
Otu01634	0	0	0	0	0	0	0	0	0	2	0	1		0	0	0	0			Otu01634	Bacteria	Proteobacteria	Gammaproteobacteria	Thiotrichales	Thiotrichales_Incertae_Sedis	Candidatus_Endoecteinascidia
Otu01641	0	0	0	0	0	0	0	0	0	0	1	0		0	0	0	0			Otu01641	Bacteria	Actinobacteria	Acidimicrobiia	Acidimicrobiales	Sva0996_marine_group	Sva0996_marine_group_unclassified
Otu01643	0	0	0	0	1	0	0	0	0	0	0	0		0	0	0.000853519	0.000853519			Otu01643	Bacteria	Cyanobacteria	ML635J-21	ML635J-21_unclassified	ML635J-21_unclassified	ML635J-21_unclassified
Otu01645	0	0	0	0	0	0	0	0	0	0	1	0		0	0	0	0			Otu01645	Bacteria	Chloroflexi	KD4-96	KD4-96_unclassified	KD4-96_unclassified	KD4-96_unclassified
Otu01646	0	0	0	0	0	0	0	0	0	1	2	0		0	0	0	0			Otu01646	Bacteria	Proteobacteria	Deltaproteobacteria	Oligoflexales	Oligoflexaceae	Oligoflexaceae_unclassified
Otu01649	0	0	0	0	2	1	0	0	0	0	0	0		0	0	0.00170704	0.00256056			Otu01649	Bacteria	Proteobacteria	Gammaproteobacteria	Gammaproteobacteria_unclassified	Gammaproteobacteria_unclassified	Gammaproteobacteria_unclassified
Otu01650	0	0	0	0	1	2	0	0	0	0	0	0		0	0	0.000853519	0.00256056			Otu01650	Bacteria	Bacteroidetes	Bacteroidetes_unclassified	Bacteroidetes_unclassified	Bacteroidetes_unclassified	Bacteroidetes_unclassified
Otu01652	0	0	0	0	2	0	0	0	0	0	0	0		0	0	0.00170704	0.00170704			Otu01652	Bacteria	Proteobacteria	Alphaproteobacteria	Sphingomonadales	Sphingomonadaceae	Sphingorhabdus
Otu01654	0	5	0	0	0	0	0	2	0	0	0	0		0.0042676	0.0042676	0	0			Otu01654	Bacteria	Proteobacteria	Alphaproteobacteria	DB1-14	DB1-14_unclassified	DB1-14_unclassified
Otu01655	0	0	0	0	0	1	0	0	0	0	0	0		0	0	0	0.000853519			Otu01655	Bacteria	Actinobacteria	Acidimicrobiia	Acidimicrobiales	Sva0996_marine_group	Sva0996_marine_group_unclassified
Otu01658	0	0	0	0	0	1	0	0	0	0	0	0		0	0	0	0.000853519			Otu01658	Bacteria	Planctomycetes	OM190	OM190_unclassified	OM190_unclassified	OM190_unclassified
Otu01661	0	0	0	0	0	0	0	0	0	1	0	0		0	0	0	0			Otu01661	Bacteria	Proteobacteria	Alphaproteobacteria	Rhodospirillales	Rhodospirillaceae	Rhodospirillaceae_unclassified
Otu01663	0	2	0	0	0	0	0	0	0	0	0	0		0.00170704	0.00170704	0	0			Otu01663	Bacteria	Proteobacteria	Gammaproteobacteria	Gammaproteobacteria_unclassified	Gammaproteobacteria_unclassified	Gammaproteobacteria_unclassified
Otu01668	0	0	0	0	0	0	0	0	0	0	2	1		0	0	0	0			Otu01668	Bacteria	Proteobacteria	Alphaproteobacteria	Alphaproteobacteria_unclassified	Alphaproteobacteria_unclassified	Alphaproteobacteria_unclassified
Otu01670	0	0	0	0	0	0	0	0	1	1	0	0		0	0	0	0			Otu01670	Bacteria	Proteobacteria	Gammaproteobacteria	Thiotrichales	Piscirickettsiaceae	Methylophaga
Otu01672	0	0	0	0	0	0	0	0	0	0	1	0		0	0	0	0			Otu01672	Bacteria	Bacteria_unclassified	Bacteria_unclassified	Bacteria_unclassified	Bacteria_unclassified	Bacteria_unclassified
Otu01678	0	0	0	0	0	0	0	0	0	1	0	0		0	0	0	0			Otu01678	Bacteria	Chlamydiae	Chlamydiae	Chlamydiales	Chlamydiales_unclassified	Chlamydiales_unclassified
Otu01683	0	0	0	0	0	0	0	0	0	0	0	1		0	0	0	0			Otu01683	Bacteria	Proteobacteria	Gammaproteobacteria	Gammaproteobacteria_unclassified	Gammaproteobacteria_unclassified	Gammaproteobacteria_unclassified
Otu01684	0	0	0	0	0	0	0	0	0	0	0	1		0	0	0	0			Otu01684	Bacteria	Proteobacteria	Alphaproteobacteria	Rhodobacterales	Rhodobacteraceae	Rhodobacteraceae_unclassified
Otu01687	0	0	0	0	0	0	0	0	0	1	0	0		0	0	0	0			Otu01687	Bacteria	Chlamydiae	Chlamydiae	Chlamydiales	Chlamydiales_unclassified	Chlamydiales_unclassified
Otu01688	0	0	0	2	0	0	0	0	0	0	0	0		0	0.00170704	0.00170704	0.00170704			Otu01688	Bacteria	Proteobacteria	Gammaproteobacteria	Legionellales	Coxiellaceae	Coxiella
Otu01690	0	1	0	0	0	0	0	0	0	0	0	0		0.000853519	0.000853519	0	0			Otu01690	Bacteria	Proteobacteria	Gammaproteobacteria	Gammaproteobacteria_unclassified	Gammaproteobacteria_unclassified	Gammaproteobacteria_unclassified
Otu01691	0	0	0	1	1	1	0	0	0	0	0	0		0	0.000853519	0.00170704	0.00256056			Otu01691	Bacteria	Proteobacteria	Alphaproteobacteria	Rhodospirillales	Rhodospirillaceae	Thalassobaculum
Otu01693	0	0	0	1	0	0	0	0	0	0	0	0		0	0.000853519	0.000853519	0.000853519			Otu01693	Bacteria	Proteobacteria	Gammaproteobacteria	Gammaproteobacteria_unclassified	Gammaproteobacteria_unclassified	Gammaproteobacteria_unclassified
Otu01696	0	0	0	0	0	0	0	0	0	1	1	0		0	0	0	0			Otu01696	Bacteria	Planctomycetes	Planctomycetacia	Planctomycetales	Planctomycetaceae	Blastopirellula
Otu01700	0	0	0	0	0	0	0	0	0	1	0	0		0	0	0	0			Otu01700	Bacteria	Proteobacteria	Gammaproteobacteria	Chromatiales	Ectothiorhodospiraceae	Thiogranum
Otu01703	0	0	0	1	0	0	0	0	0	0	0	0		0	0.000853519	0.000853519	0.000853519			Otu01703	Bacteria	Proteobacteria	Gammaproteobacteria	Gammaproteobacteria_unclassified	Gammaproteobacteria_unclassified	Gammaproteobacteria_unclassified
Otu01704	0	2	0	0	0	0	0	0	0	0	0	0		0.00170704	0.00170704	0	0			Otu01704	Bacteria	Proteobacteria	Alphaproteobacteria	Sphingomonadales	Erythrobacteraceae	Erythrobacter
Otu01706	0	0	0	1	0	0	0	0	0	0	0	0		0	0.000853519	0.000853519	0.000853519			Otu01706	Bacteria	Cyanobacteria	ML635J-21	ML635J-21_unclassified	ML635J-21_unclassified	ML635J-21_unclassified
Otu01707	0	0	0	0	0	0	0	0	0	1	0	0		0	0	0	0			Otu01707	Bacteria	Proteobacteria	Proteobacteria_unclassified	Proteobacteria_unclassified	Proteobacteria_unclassified	Proteobacteria_unclassified
Otu01712	1	3	1	0	0	0	2	1	0	0	0	0		0.0042676	0.00341408	0.000853519	0			Otu01712	Bacteria	Bacteroidetes	Flavobacteriia	Flavobacteriales	Flavobacteriaceae	Aquibacter
Otu01718	0	0	1	0	0	0	0	0	0	0	0	0		0.000853519	0.000853519	0.000853519	0			Otu01718	Bacteria	Proteobacteria	Gammaproteobacteria	Alteromonadales	Alteromonadaceae	Marinobacter
Otu01721	0	0	0	1	3	0	0	0	0	0	0	0		0	0.000853519	0.00341408	0.00341408			Otu01721	Bacteria	Bacteroidetes	Sphingobacteriia	Sphingobacteriales	Saprospiraceae	Saprospiraceae_unclassified
Otu01722	0	0	0	1	0	0	0	0	0	0	0	0		0	0.000853519	0.000853519	0.000853519			Otu01722	Bacteria	Proteobacteria	Alphaproteobacteria	Alphaproteobacteria_unclassified	Alphaproteobacteria_unclassified	Alphaproteobacteria_unclassified
Otu01723	0	1	0	0	0	0	0	0	0	0	0	0		0.000853519	0.000853519	0	0			Otu01723	Bacteria	Proteobacteria	Alphaproteobacteria	Rhodobacterales	Rhodobacteraceae	Rhodobacteraceae_unclassified
Otu01726	0	0	0	0	0	0	0	0	0	0	0	2		0	0	0	0			Otu01726	Bacteria	Proteobacteria	Alphaproteobacteria	Rhodobacterales	Rhodobacteraceae	Rhodobacteraceae_unclassified
Otu01730	0	0	1	0	0	0	0	3	0	0	0	0		0.000853519	0.000853519	0.000853519	0			Otu01730	Bacteria	Proteobacteria	Gammaproteobacteria	Alteromonadales	Alteromonadaceae	Marinobacter
Otu01731	0	0	0	0	0	0	0	0	0	1	0	0		0	0	0	0			Otu01731	Bacteria	Bacteroidetes	Flavobacteriia	Flavobacteriales	Cryomorphaceae	Cryomorphaceae_unclassified
Otu01732	0	0	0	0	0	0	0	0	0	0	1	1		0	0	0	0			Otu01732	Bacteria	Proteobacteria	Deltaproteobacteria	Bdellovibrionales	Bacteriovoracaceae	Halobacteriovorax
Otu01733	0	0	0	0	0	0	0	0	0	2	0	1		0	0	0	0			Otu01733	Bacteria	Proteobacteria	Gammaproteobacteria	Oceanospirillales	Oceanospirillales_unclassified	Oceanospirillales_unclassified
Otu01735	0	0	0	2	0	1	0	0	0	0	0	0		0	0.00170704	0.00170704	0.00256056			Otu01735	Bacteria	Proteobacteria	Alphaproteobacteria	Rhodospirillales	Rhodospirillales_unclassified	Rhodospirillales_unclassified
Otu01738	0	0	0	0	0	0	0	0	0	0	0	1		0	0	0	0			Otu01738	Bacteria	Proteobacteria	Alphaproteobacteria	Rhodobacterales	Rhodobacteraceae	Rhodobacteraceae_unclassified
Otu01739	0	0	0	0	0	0	0	0	1	0	0	0		0	0	0	0			Otu01739	Bacteria	Proteobacteria	Gammaproteobacteria	Gammaproteobacteria_unclassified	Gammaproteobacteria_unclassified	Gammaproteobacteria_unclassified
Otu01741	0	0	0	0	0	0	0	0	0	0	0	1		0	0	0	0			Otu01741	Bacteria	Planctomycetes	Planctomycetacia	Planctomycetales	Planctomycetaceae	Planctomycetaceae_unclassified
Otu01742	0	0	0	0	0	0	0	0	0	1	0	0		0	0	0	0			Otu01742	Bacteria	Cyanobacteria	Cyanobacteria	SubsectionI	FamilyI	Synechococcus
Otu01743	0	0	0	0	0	1	0	0	0	0	0	0		0	0	0	0.000853519			Otu01743	Bacteria	Cyanobacteria	ML635J-21	ML635J-21_unclassified	ML635J-21_unclassified	ML635J-21_unclassified
Otu01744	0	0	0	0	0	1	0	0	0	0	0	0		0	0	0	0.000853519			Otu01744	Bacteria	Proteobacteria	Alphaproteobacteria	Rhizobiales	Phyllobacteriaceae	Phyllobacteriaceae_unclassified
Otu01749	0	0	0	0	0	0	0	3	0	0	0	0		0	0	0	0			Otu01749	Bacteria	Proteobacteria	Gammaproteobacteria	Gammaproteobacteria_unclassified	Gammaproteobacteria_unclassified	Gammaproteobacteria_unclassified
Otu01752	0	0	0	0	0	0	0	0	0	0	0	1		0	0	0	0			Otu01752	Bacteria	Actinobacteria	Actinobacteria	Corynebacteriales	Mycobacteriaceae	Mycobacterium
Otu01756	0	0	0	2	0	1	0	0	0	0	0	0		0	0.00170704	0.00170704	0.00256056			Otu01756	Bacteria	Planctomycetes	Planctomycetacia	Planctomycetales	Planctomycetaceae	Planctomyces
Otu01757	0	0	0	0	0	0	0	0	0	1	0	0		0	0	0	0			Otu01757	Bacteria	Proteobacteria	Gammaproteobacteria	Thiotrichales	Piscirickettsiaceae	Methylophaga
Otu01765	0	0	0	0	0	0	0	0	0	0	2	0		0	0	0	0			Otu01765	Bacteria	Planctomycetes	OM190	OM190_unclassified	OM190_unclassified	OM190_unclassified
Otu01768	0	0	0	0	0	0	0	0	0	1	0	0		0	0	0	0			Otu01768	Bacteria	Proteobacteria	Deltaproteobacteria	Syntrophobacterales	Syntrophobacteraceae	Syntrophobacteraceae_unclassified
Otu01769	0	0	0	0	0	0	1	0	0	0	0	1		0	0	0	0			Otu01769	Bacteria	Proteobacteria	Proteobacteria_unclassified	Proteobacteria_unclassified	Proteobacteria_unclassified	Proteobacteria_unclassified
Otu01770	0	0	0	1	3	0	0	0	0	0	0	0		0	0.000853519	0.00341408	0.00341408			Otu01770	Bacteria	Proteobacteria	Alphaproteobacteria	Alphaproteobacteria_unclassified	Alphaproteobacteria_unclassified	Alphaproteobacteria_unclassified
Otu01771	1	0	0	0	0	0	0	0	0	1	0	0		0.000853519	0	0	0			Otu01771	Bacteria	Proteobacteria	Alphaproteobacteria	Rhodobacterales	Rhodobacteraceae	Rhodobacteraceae_unclassified
Otu01772	0	0	0	0	0	0	0	0	0	1	0	0		0	0	0	0			Otu01772	Bacteria	Proteobacteria	Alphaproteobacteria	Alphaproteobacteria_unclassified	Alphaproteobacteria_unclassified	Alphaproteobacteria_unclassified
Otu01773	0	0	0	0	0	0	0	0	0	0	3	0		0	0	0	0			Otu01773	Bacteria	Bacteroidetes	Flavobacteriia	Flavobacteriales	Cryomorphaceae	Cryomorphaceae_unclassified
Otu01778	0	0	0	1	1	1	0	0	0	0	0	0		0	0.000853519	0.00170704	0.00256056			Otu01778	Bacteria	Omnitrophica	NPL-UPA2	NPL-UPA2_unclassified	NPL-UPA2_unclassified	NPL-UPA2_unclassified
Otu01779	0	0	0	1	0	0	0	0	0	0	0	0		0	0.000853519	0.000853519	0.000853519			Otu01779	Bacteria	Verrucomicrobia	Opitutae	Puniceicoccales	Puniceicoccaceae	Puniceicoccaceae_unclassified
Otu01781	0	0	0	0	1	3	0	0	0	0	0	0		0	0	0.000853519	0.00341408			Otu01781	Bacteria	Proteobacteria	Gammaproteobacteria	Legionellales	Coxiellaceae	Coxiella
Otu01783	0	0	0	0	0	0	0	0	0	0	1	0		0	0	0	0			Otu01783	Bacteria	Proteobacteria	Proteobacteria_unclassified	Proteobacteria_unclassified	Proteobacteria_unclassified	Proteobacteria_unclassified
Otu01786	0	0	1	0	0	0	0	0	0	0	0	0		0.000853519	0.000853519	0.000853519	0			Otu01786	Bacteria	Proteobacteria	Gammaproteobacteria	Alteromonadales	Alteromonadaceae	Marinobacter
Otu01787	0	0	0	0	0	0	1	0	0	0	0	0		0	0	0	0			Otu01787	Bacteria	Cyanobacteria	Cyanobacteria	SubsectionI	FamilyI	FamilyI_unclassified
Otu01788	0	0	0	0	0	0	1	0	0	0	0	0		0	0	0	0			Otu01788	Bacteria	Cyanobacteria	Cyanobacteria	SubsectionI	FamilyI	FamilyI_unclassified
Otu01791	0	0	0	0	0	1	0	0	0	0	0	0		0	0	0	0.000853519			Otu01791	Bacteria	Acidobacteria	Acidobacteria	Subgroup_21	Subgroup_21_unclassified	Subgroup_21_unclassified
Otu01796	0	1	0	0	0	0	0	0	0	0	0	0		0.000853519	0.000853519	0	0			Otu01796	Bacteria	Proteobacteria	Gammaproteobacteria	Alteromonadales	Alteromonadaceae	Alteromonadaceae_unclassified
Otu01802	0	0	0	0	0	0	0	0	0	3	0	0		0	0	0	0			Otu01802	Bacteria	Planctomycetes	Planctomycetacia	Planctomycetales	Planctomycetaceae	Planctomycetaceae_unclassified
Otu01805	0	0	0	0	0	0	0	0	0	0	0	3		0	0	0	0			Otu01805	Bacteria	Bacteria_unclassified	Bacteria_unclassified	Bacteria_unclassified	Bacteria_unclassified	Bacteria_unclassified
Otu01813	0	0	0	1	0	0	0	0	0	0	0	0		0	0.000853519	0.000853519	0.000853519			Otu01813	Bacteria	Actinobacteria	Acidimicrobiia	Acidimicrobiales	Sva0996_marine_group	Sva0996_marine_group_unclassified
Otu01815	0	0	0	0	0	0	1	0	0	0	0	0		0	0	0	0			Otu01815	Bacteria	Chloroflexi	KD4-96	KD4-96_unclassified	KD4-96_unclassified	KD4-96_unclassified
Otu01816	0	0	0	1	0	0	0	0	0	0	0	0		0	0.000853519	0.000853519	0.000853519			Otu01816	Bacteria	Chlamydiae	Chlamydiae	Chlamydiales	Chlamydiales_unclassified	Chlamydiales_unclassified
Otu01822	0	0	1	0	0	0	0	0	0	0	0	0		0.000853519	0.000853519	0.000853519	0			Otu01822	Bacteria	Proteobacteria	Gammaproteobacteria	Alteromonadales	Alteromonadaceae	Alteromonadaceae_unclassified
Otu01824	0	0	0	5	5	3	0	0	0	0	0	0		0	0.0042676	0.00853519	0.0110957			Otu01824	Bacteria	Proteobacteria	Alphaproteobacteria	Alphaproteobacteria_unclassified	Alphaproteobacteria_unclassified	Alphaproteobacteria_unclassified
Otu01825	0	0	0	0	0	1	0	0	0	0	0	0		0	0	0	0.000853519			Otu01825	Bacteria	Proteobacteria	Betaproteobacteria	Rhodocyclales	Rhodocyclaceae	Denitratisoma
Otu01827	0	0	0	0	0	0	0	1	1	0	0	0		0	0	0	0			Otu01827	Bacteria	Proteobacteria	Gammaproteobacteria	Gammaproteobacteria_unclassified	Gammaproteobacteria_unclassified	Gammaproteobacteria_unclassified
Otu01828	0	0	0	0	0	0	1	0	0	0	0	0		0	0	0	0			Otu01828	Bacteria	Proteobacteria	Alphaproteobacteria	DB1-14	DB1-14_unclassified	DB1-14_unclassified
Otu01829	0	0	0	1	0	0	0	0	0	0	0	0		0	0.000853519	0.000853519	0.000853519			Otu01829	Bacteria	Actinobacteria	Actinobacteria	Propionibacteriales	Nocardioidaceae	Nocardioides
Otu01836	0	0	0	0	0	0	0	0	0	2	0	0		0	0	0	0			Otu01836	Bacteria	Proteobacteria	Alphaproteobacteria	Rickettsiales	SM2D12	SM2D12_unclassified
Otu01838	0	0	0	0	2	1	0	0	0	0	0	0		0	0	0.00170704	0.00256056			Otu01838	Bacteria	Bacteria_unclassified	Bacteria_unclassified	Bacteria_unclassified	Bacteria_unclassified	Bacteria_unclassified
Otu01842	0	0	0	2	0	2	0	0	0	0	0	0		0	0.00170704	0.00170704	0.00341408			Otu01842	Bacteria	Planctomycetes	Planctomycetes_unclassified	Planctomycetes_unclassified	Planctomycetes_unclassified	Planctomycetes_unclassified
Otu01845	1	0	0	0	1	0	0	0	0	0	0	0		0.000853519	0	0.000853519	0.000853519			Otu01845	Bacteria	Proteobacteria	Gammaproteobacteria	Gammaproteobacteria_unclassified	Gammaproteobacteria_unclassified	Gammaproteobacteria_unclassified
Otu01848	0	0	0	1	3	0	0	0	0	0	0	0		0	0.000853519	0.00341408	0.00341408			Otu01848	Bacteria	Planctomycetes	Planctomycetacia	Planctomycetales	Planctomycetaceae	Planctomycetaceae_unclassified
Otu01853	0	0	0	0	0	2	0	0	0	0	0	0		0	0	0	0.00170704			Otu01853	Bacteria	Proteobacteria	Proteobacteria_unclassified	Proteobacteria_unclassified	Proteobacteria_unclassified	Proteobacteria_unclassified
Otu01856	0	0	0	0	0	0	0	0	0	0	1	0		0	0	0	0			Otu01856	Bacteria	Proteobacteria	Alphaproteobacteria	Rhodobacterales	Rhodobacteraceae	Rhodobacteraceae_unclassified
Otu01857	0	0	0	0	1	0	0	0	0	0	0	0		0	0	0.000853519	0.000853519			Otu01857	Bacteria	Planctomycetes	Planctomycetacia	Planctomycetales	Planctomycetaceae	Planctomyces
Otu01859	0	0	0	0	3	4	0	0	0	0	0	0		0	0	0.00256056	0.00597463			Otu01859	Bacteria	Omnitrophica	NPL-UPA2	NPL-UPA2_unclassified	NPL-UPA2_unclassified	NPL-UPA2_unclassified
Otu01861	0	0	0	2	0	0	0	0	0	0	0	0		0	0.00170704	0.00170704	0.00170704			Otu01861	Bacteria	Planctomycetes	Planctomycetacia	Planctomycetales	Planctomycetaceae	Planctomycetaceae_unclassified
Otu01862	1	0	0	0	0	0	0	0	0	0	0	0		0.000853519	0	0	0			Otu01862	Bacteria	Proteobacteria	Gammaproteobacteria	Thiotrichales	Piscirickettsiaceae	Piscirickettsiaceae_unclassified
Otu01866	0	0	0	0	0	2	0	0	0	0	0	0		0	0	0	0.00170704			Otu01866	Bacteria	Proteobacteria	Deltaproteobacteria	Myxococcales	Myxococcales_unclassified	Myxococcales_unclassified
Otu01868	0	4	0	0	0	0	0	0	0	0	0	0		0.00341408	0.00341408	0	0			Otu01868	Bacteria	Proteobacteria	Alphaproteobacteria	Rhodobacterales	Rhodobacteraceae	Albimonas
Otu01869	0	0	0	0	3	1	0	0	0	0	0	0		0	0	0.00256056	0.00341408			Otu01869	Bacteria	Proteobacteria	Alphaproteobacteria	DB1-14	DB1-14_unclassified	DB1-14_unclassified
Otu01871	1	0	1	1	0	0	0	0	0	0	0	0		0.00170704	0.00170704	0.00170704	0.000853519			Otu01871	Bacteria	Proteobacteria	Alphaproteobacteria	DB1-14	DB1-14_unclassified	DB1-14_unclassified
Otu01879	0	0	0	0	2	1	0	0	0	0	0	0		0	0	0.00170704	0.00256056			Otu01879	Bacteria	Proteobacteria	Deltaproteobacteria	Deltaproteobacteria_unclassified	Deltaproteobacteria_unclassified	Deltaproteobacteria_unclassified
Otu01883	0	0	0	0	0	0	0	0	0	1	0	0		0	0	0	0			Otu01883	Bacteria	Proteobacteria	Alphaproteobacteria	Rhodospirillales	Rhodospirillaceae	Thalassospira
Otu01885	0	0	0	0	0	0	0	0	0	0	0	1		0	0	0	0			Otu01885	Bacteria	Proteobacteria	Gammaproteobacteria	Thiotrichales	Piscirickettsiaceae	Piscirickettsiaceae_unclassified
Otu01895	0	0	0	0	0	0	0	0	0	0	0	1		0	0	0	0			Otu01895	Bacteria	Proteobacteria	Alphaproteobacteria	Alphaproteobacteria_unclassified	Alphaproteobacteria_unclassified	Alphaproteobacteria_unclassified
Otu01898	0	0	0	0	0	0	0	1	0	0	0	0		0	0	0	0			Otu01898	Bacteria	Proteobacteria	Gammaproteobacteria	Gammaproteobacteria_unclassified	Gammaproteobacteria_unclassified	Gammaproteobacteria_unclassified
Otu01903	1	0	0	0	0	0	0	0	0	0	0	0		0.000853519	0	0	0			Otu01903	Bacteria	Proteobacteria	Gammaproteobacteria	Thiotrichales	Piscirickettsiaceae	Methylophaga
Otu01904	0	1	0	0	0	0	0	0	0	0	0	0		0.000853519	0.000853519	0	0			Otu01904	Bacteria	Cyanobacteria	Cyanobacteria	SubsectionI	FamilyI	Synechococcus
Otu01906	0	0	0	1	0	1	0	0	0	0	0	0		0	0.000853519	0.000853519	0.00170704			Otu01906	Bacteria	Proteobacteria	Gammaproteobacteria	Oceanospirillales	Oceanospirillaceae	Pseudospirillum
Otu01908	0	0	0	1	0	2	0	0	0	0	0	0		0	0.000853519	0.000853519	0.00256056			Otu01908	Bacteria	Bacteria_unclassified	Bacteria_unclassified	Bacteria_unclassified	Bacteria_unclassified	Bacteria_unclassified
Otu01909	0	0	0	0	0	1	0	0	0	0	0	0		0	0	0	0.000853519			Otu01909	Bacteria	Proteobacteria	Alphaproteobacteria	SAR11_clade	Surface_1	Candidatus_Pelagibacter
Otu01910	0	0	0	0	0	0	0	1	0	0	0	0		0	0	0	0			Otu01910	Bacteria	Proteobacteria	Alphaproteobacteria	Rhodobacterales	Rhodobacteraceae	Stappia
Otu01911	0	0	0	0	0	0	0	0	0	1	0	1		0	0	0	0			Otu01911	Bacteria	Proteobacteria	Alphaproteobacteria	Rhizobiales	Rhizobiaceae	Rhizobium
Otu01912	0	0	0	0	2	0	0	0	0	0	0	0		0	0	0.00170704	0.00170704			Otu01912	Bacteria	Planctomycetes	Planctomycetes_unclassified	Planctomycetes_unclassified	Planctomycetes_unclassified	Planctomycetes_unclassified
Otu01913	0	0	0	0	1	0	0	0	0	0	0	0		0	0	0.000853519	0.000853519			Otu01913	Bacteria	Proteobacteria	Alphaproteobacteria	Rhizobiales	Rhizobiales_unclassified	Rhizobiales_unclassified
Otu01914	0	0	0	0	0	0	0	0	0	0	0	1		0	0	0	0			Otu01914	Bacteria	Planctomycetes	Planctomycetacia	Planctomycetales	Planctomycetaceae	Rubripirellula
Otu01917	0	0	0	0	0	0	0	1	0	0	0	0		0	0	0	0			Otu01917	Bacteria	Proteobacteria	Alphaproteobacteria	Rhodobacterales	Rhodobacteraceae	Rhodobacteraceae_unclassified
Otu01919	0	0	0	0	0	0	0	1	0	0	0	0		0	0	0	0			Otu01919	Bacteria	Proteobacteria	Gammaproteobacteria	Alteromonadales	Alteromonadaceae	Alteromonadaceae_unclassified
Otu01922	0	0	0	0	0	0	0	0	0	0	1	0		0	0	0	0			Otu01922	Bacteria	Bacteroidetes	Flavobacteriia	Flavobacteriales	Flavobacteriaceae	Tenacibaculum
Otu01923	0	0	0	0	0	0	0	0	0	0	0	1		0	0	0	0			Otu01923	Bacteria	Proteobacteria	Gammaproteobacteria	Legionellales	Coxiellaceae	Coxiella
Otu01924	0	0	0	2	0	1	0	0	0	0	0	0		0	0.00170704	0.00170704	0.00256056			Otu01924	Bacteria	Proteobacteria	Proteobacteria_unclassified	Proteobacteria_unclassified	Proteobacteria_unclassified	Proteobacteria_unclassified
Otu01925	0	0	0	0	1	1	0	0	0	0	0	0		0	0	0.000853519	0.00170704			Otu01925	Bacteria	Planctomycetes	Planctomycetacia	Planctomycetales	Planctomycetaceae	Planctomycetaceae_unclassified
Otu01928	0	0	0	0	1	0	0	0	0	0	0	0		0	0	0.000853519	0.000853519			Otu01928	Bacteria	Bacteria_unclassified	Bacteria_unclassified	Bacteria_unclassified	Bacteria_unclassified	Bacteria_unclassified
Otu01936	0	0	0	0	0	0	0	0	0	1	0	0		0	0	0	0			Otu01936	Bacteria	Actinobacteria	Acidimicrobiia	Acidimicrobiales	OM1_clade	OM1_clade_unclassified
Otu01938	0	0	0	0	1	3	0	0	0	0	0	0		0	0	0.000853519	0.00341408			Otu01938	Bacteria	Proteobacteria	Alphaproteobacteria	DB1-14	DB1-14_unclassified	DB1-14_unclassified
Otu01940	0	0	0	0	0	0	0	0	0	0	1	1		0	0	0	0			Otu01940	Bacteria	Bacteria_unclassified	Bacteria_unclassified	Bacteria_unclassified	Bacteria_unclassified	Bacteria_unclassified
Otu01941	0	1	0	0	0	0	0	0	0	0	0	0		0.000853519	0.000853519	0	0			Otu01941	Bacteria	Proteobacteria	Gammaproteobacteria	Gammaproteobacteria_unclassified	Gammaproteobacteria_unclassified	Gammaproteobacteria_unclassified
Otu01942	0	0	0	0	0	0	0	0	0	1	0	0		0	0	0	0			Otu01942	Bacteria	Proteobacteria	Alphaproteobacteria	Rhodobacterales	Rhodobacteraceae	Rhodobacteraceae_unclassified
Otu01943	0	0	0	1	0	0	0	0	0	0	0	0		0	0.000853519	0.000853519	0.000853519			Otu01943	Bacteria	Proteobacteria	Gammaproteobacteria	Cellvibrionales	Cellvibrionaceae	Cellvibrionaceae_unclassified
Otu01945	0	0	0	0	0	0	0	0	1	0	0	0		0	0	0	0			Otu01945	Bacteria	Proteobacteria	Gammaproteobacteria	Alteromonadales	Alteromonadaceae	Marinobacter
Otu01952	0	0	0	0	0	0	0	0	0	0	0	1		0	0	0	0			Otu01952	Bacteria	Cyanobacteria	Cyanobacteria	SubsectionI	FamilyI	Synechococcus
Otu01956	0	0	0	0	0	0	0	0	1	0	0	0		0	0	0	0			Otu01956	Bacteria	Proteobacteria	Gammaproteobacteria	Gammaproteobacteria_unclassified	Gammaproteobacteria_unclassified	Gammaproteobacteria_unclassified
Otu01959	0	0	0	0	0	0	0	0	0	0	0	2		0	0	0	0			Otu01959	Bacteria	Proteobacteria	Deltaproteobacteria	GR-WP33-30	GR-WP33-30_unclassified	GR-WP33-30_unclassified
Otu01961	0	0	0	0	0	0	1	0	0	0	0	0		0	0	0	0			Otu01961	Bacteria	Proteobacteria	Gammaproteobacteria	Alteromonadales	Alteromonadaceae	Aestuariibacter
Otu01962	0	0	0	0	0	0	0	1	0	0	0	0		0	0	0	0			Otu01962	Bacteria	Proteobacteria	Proteobacteria_unclassified	Proteobacteria_unclassified	Proteobacteria_unclassified	Proteobacteria_unclassified
Otu01965	0	0	0	1	0	1	0	0	0	0	0	0		0	0.000853519	0.000853519	0.00170704			Otu01965	Bacteria	Bacteroidetes	Cytophagia	Cytophagales	Cyclobacteriaceae	Algoriphagus
Otu01968	0	0	0	0	0	0	0	0	0	0	0	1		0	0	0	0			Otu01968	Bacteria	Proteobacteria	Alphaproteobacteria	Rickettsiales	S25-593	S25-593_unclassified
Otu01971	0	0	0	1	0	0	0	0	0	0	0	0		0	0.000853519	0.000853519	0.000853519			Otu01971	Bacteria	Proteobacteria	Gammaproteobacteria	Legionellales	Coxiellaceae	Coxiella
Otu01974	0	0	0	0	0	0	0	0	0	0	0	1		0	0	0	0			Otu01974	Bacteria	Bacteroidetes	Flavobacteriia	Flavobacteriales	Flavobacteriaceae	Tenacibaculum
Otu01976	0	0	0	3	1	2	0	0	0	0	0	0		0	0.00256056	0.00341408	0.00512111			Otu01976	Bacteria	Planctomycetes	Phycisphaerae	Phycisphaerales	Phycisphaeraceae	Urania-1B-19_marine_sediment_group
Otu01980	0	0	0	0	0	0	0	0	0	0	1	0		0	0	0	0			Otu01980	Bacteria	Bacteroidetes	Bacteroidetes_unclassified	Bacteroidetes_unclassified	Bacteroidetes_unclassified	Bacteroidetes_unclassified
Otu01981	0	0	0	0	0	0	0	0	0	0	0	2		0	0	0	0			Otu01981	Bacteria	Proteobacteria	Alphaproteobacteria	Rhizobiales	KF-JG30-B3	KF-JG30-B3_unclassified
Otu01982	0	0	0	0	0	0	0	0	0	0	0	3		0	0	0	0			Otu01982	Bacteria	Bacteria_unclassified	Bacteria_unclassified	Bacteria_unclassified	Bacteria_unclassified	Bacteria_unclassified
Otu01985	0	0	0	1	2	0	0	0	0	0	0	0		0	0.000853519	0.00256056	0.00256056			Otu01985	Bacteria	Nitrospirae	Nitrospira	Nitrospirales	Nitrospiraceae	Nitrospira
Otu01988	0	0	0	0	2	0	0	0	0	0	0	0		0	0	0.00170704	0.00170704			Otu01988	Bacteria	Actinobacteria	Actinobacteria	Corynebacteriales	Mycobacteriaceae	Mycobacterium
Otu01991	0	0	0	0	2	0	0	0	0	0	0	0		0	0	0.00170704	0.00170704			Otu01991	Bacteria	Bacteria_unclassified	Bacteria_unclassified	Bacteria_unclassified	Bacteria_unclassified	Bacteria_unclassified
Otu01994	0	0	0	0	5	0	0	0	0	0	0	0		0	0	0.0042676	0.0042676			Otu01994	Bacteria	Planctomycetes	Planctomycetacia	Planctomycetales	Planctomycetaceae	Planctomycetaceae_unclassified
Otu01996	0	1	0	0	0	0	0	0	0	0	0	0		0.000853519	0.000853519	0	0			Otu01996	Bacteria	Acidobacteria	Acidobacteria	Subgroup_6	Subgroup_6_unclassified	Subgroup_6_unclassified
Otu01997	0	0	0	0	1	0	0	0	0	0	0	0		0	0	0.000853519	0.000853519			Otu01997	Bacteria	Proteobacteria	Alphaproteobacteria	Rhodospirillales	Rhodospirillaceae	Defluviicoccus
Otu01998	1	0	0	1	2	1	0	0	0	0	0	0		0.000853519	0.000853519	0.00256056	0.00341408			Otu01998	Bacteria	Planctomycetes	Phycisphaerae	Phycisphaerales	Phycisphaeraceae	SM1A02
Otu02001	0	0	0	0	0	0	1	0	0	0	0	0		0	0	0	0			Otu02001	Bacteria	Proteobacteria	Gammaproteobacteria	Gammaproteobacteria_unclassified	Gammaproteobacteria_unclassified	Gammaproteobacteria_unclassified
Otu02005	0	0	0	0	0	0	0	1	0	0	0	0		0	0	0	0			Otu02005	Bacteria	Proteobacteria	Gammaproteobacteria	Gammaproteobacteria_unclassified	Gammaproteobacteria_unclassified	Gammaproteobacteria_unclassified
Otu02008	0	0	0	0	0	1	0	0	0	0	0	0		0	0	0	0.000853519			Otu02008	Bacteria	Bacteroidetes	Bacteroidetes_unclassified	Bacteroidetes_unclassified	Bacteroidetes_unclassified	Bacteroidetes_unclassified
Otu02009	0	0	0	2	1	0	0	0	0	0	0	0		0	0.00170704	0.00256056	0.00256056			Otu02009	Bacteria	Planctomycetes	Planctomycetacia	Planctomycetales	Planctomycetaceae	Rhodopirellula
Otu02010	0	0	2	0	0	0	0	0	0	0	0	0		0.00170704	0.00170704	0.00170704	0			Otu02010	Bacteria	Proteobacteria	Gammaproteobacteria	Alteromonadales	Alteromonadaceae	Marinobacter
Otu02011	0	0	0	2	2	0	0	0	0	0	0	0		0	0.00170704	0.00341408	0.00341408			Otu02011	Bacteria	Bacteria_unclassified	Bacteria_unclassified	Bacteria_unclassified	Bacteria_unclassified	Bacteria_unclassified
Otu02012	0	0	1	0	0	0	0	0	0	0	0	0		0.000853519	0.000853519	0.000853519	0			Otu02012	Bacteria	Proteobacteria	Gammaproteobacteria	Oceanospirillales	Alcanivoracaceae	Alcanivorax
Otu02013	0	0	0	0	1	0	0	0	0	0	0	0		0	0	0.000853519	0.000853519			Otu02013	Bacteria	Proteobacteria	Deltaproteobacteria	Bdellovibrionales	Bdellovibrionaceae	Bdellovibrio
Otu02018	0	2	0	0	0	0	0	0	0	1	0	0		0.00170704	0.00170704	0	0			Otu02018	Bacteria	Proteobacteria	Alphaproteobacteria	Alphaproteobacteria_unclassified	Alphaproteobacteria_unclassified	Alphaproteobacteria_unclassified
Otu02019	0	0	0	1	0	0	0	0	0	0	0	0		0	0.000853519	0.000853519	0.000853519			Otu02019	Bacteria	Proteobacteria	Gammaproteobacteria	Gammaproteobacteria_unclassified	Gammaproteobacteria_unclassified	Gammaproteobacteria_unclassified
Otu02024	0	0	0	0	0	0	1	0	0	0	0	0		0	0	0	0			Otu02024	Bacteria	Proteobacteria	Gammaproteobacteria	Gammaproteobacteria_unclassified	Gammaproteobacteria_unclassified	Gammaproteobacteria_unclassified
Otu02028	0	0	0	1	1	0	0	0	0	0	0	0		0	0.000853519	0.00170704	0.00170704			Otu02028	Bacteria	Planctomycetes	Planctomycetacia	Planctomycetales	Planctomycetaceae	Planctomycetaceae_unclassified
Otu02029	0	0	0	0	0	0	1	0	0	0	0	0		0	0	0	0			Otu02029	Bacteria	Proteobacteria	Gammaproteobacteria	Oceanospirillales	Oceanospirillaceae	Oceanospirillaceae_unclassified
Otu02033	0	0	0	0	0	0	1	0	0	0	0	0		0	0	0	0			Otu02033	Bacteria	Proteobacteria	Gammaproteobacteria	Gammaproteobacteria_unclassified	Gammaproteobacteria_unclassified	Gammaproteobacteria_unclassified
Otu02035	0	1	0	0	0	0	0	0	0	0	0	0		0.000853519	0.000853519	0	0			Otu02035	Bacteria	Proteobacteria	Gammaproteobacteria	Alteromonadales	Alteromonadaceae	Marinobacter
Otu02037	3	0	1	0	0	0	0	0	0	0	0	0		0.00341408	0.000853519	0.000853519	0			Otu02037	Bacteria	Proteobacteria	Gammaproteobacteria	Alteromonadales	Alteromonadales_unclassified	Alteromonadales_unclassified
Otu02040	0	0	0	0	0	0	0	0	1	0	0	0		0	0	0	0			Otu02040	Bacteria	Proteobacteria	Gammaproteobacteria	Alteromonadales	Alteromonadaceae	Marinobacter
Otu02042	0	0	0	0	0	0	0	1	0	0	0	0		0	0	0	0			Otu02042	Bacteria	Proteobacteria	Gammaproteobacteria	Alteromonadales	Alteromonadaceae	Marinobacter
Otu02044	0	0	0	0	0	0	0	1	0	0	0	0		0	0	0	0			Otu02044	Bacteria	Proteobacteria	Alphaproteobacteria	Rhodospirillales	Rhodospirillaceae	Thalassospira
Otu02045	0	0	0	0	0	0	0	0	0	0	0	1		0	0	0	0			Otu02045	Bacteria	Proteobacteria	Gammaproteobacteria	Legionellales	Coxiellaceae	Coxiella
Otu02046	0	0	0	0	1	0	0	0	0	0	0	0		0	0	0.000853519	0.000853519			Otu02046	Bacteria	Planctomycetes	Pla3_lineage	Pla3_lineage_unclassified	Pla3_lineage_unclassified	Pla3_lineage_unclassified
Otu02055	0	0	0	0	0	0	0	0	0	0	0	4		0	0	0	0			Otu02055	Bacteria	TM6	TM6_unclassified	TM6_unclassified	TM6_unclassified	TM6_unclassified
Otu02059	0	0	0	0	0	0	0	0	0	0	1	0		0	0	0	0			Otu02059	Bacteria	Cyanobacteria	Cyanobacteria	SubsectionI	FamilyI	Synechococcus
Otu02060	0	0	0	0	0	3	0	0	0	0	0	0		0	0	0	0.00256056			Otu02060	Bacteria	Planctomycetes	Planctomycetacia	Planctomycetales	Planctomycetaceae	Planctomyces
Otu02061	0	0	0	0	0	0	0	0	0	1	0	0		0	0	0	0			Otu02061	Bacteria	Proteobacteria	Gammaproteobacteria	Gammaproteobacteria_unclassified	Gammaproteobacteria_unclassified	Gammaproteobacteria_unclassified
Otu02062	0	0	0	0	0	0	0	0	0	1	0	0		0	0	0	0			Otu02062	Bacteria	Proteobacteria	Alphaproteobacteria	Rhodobacterales	Rhodobacteraceae	Rhodobacteraceae_unclassified
Otu02063	0	0	0	0	2	0	0	0	0	0	0	0		0	0	0.00170704	0.00170704			Otu02063	Bacteria	Bacteroidetes	Cytophagia	Cytophagales	Flammeovirgaceae	Flammeovirgaceae_unclassified
Otu02064	0	0	0	1	0	1	0	0	0	0	0	0		0	0.000853519	0.000853519	0.00170704			Otu02064	Bacteria	Bacteroidetes	Flavobacteriia	Flavobacteriales	NS9_marine_group	NS9_marine_group_unclassified
Otu02065	0	0	0	0	0	0	0	0	0	0	1	0		0	0	0	0			Otu02065	Bacteria	Proteobacteria	Gammaproteobacteria	Cellvibrionales	BD2-7	BD2-7_unclassified
Otu02067	0	0	0	3	0	0	0	0	0	0	0	0		0	0.00256056	0.00256056	0.00256056			Otu02067	Bacteria	Planctomycetes	Planctomycetacia	Planctomycetales	Planctomycetaceae	Planctomycetaceae_unclassified
Otu02068	0	0	0	0	2	1	0	0	0	0	0	0		0	0	0.00170704	0.00256056			Otu02068	Bacteria	Parcubacteria	Parcubacteria_unclassified	Parcubacteria_unclassified	Parcubacteria_unclassified	Parcubacteria_unclassified
Otu02069	0	0	0	1	2	2	0	0	0	0	0	0		0	0.000853519	0.00256056	0.0042676			Otu02069	Bacteria	Proteobacteria	Alphaproteobacteria	DB1-14	DB1-14_unclassified	DB1-14_unclassified
Otu02070	0	0	0	1	0	0	0	0	0	0	0	0		0	0.000853519	0.000853519	0.000853519			Otu02070	Bacteria	Bacteria_unclassified	Bacteria_unclassified	Bacteria_unclassified	Bacteria_unclassified	Bacteria_unclassified
Otu02073	0	0	1	0	0	0	0	0	0	0	0	0		0.000853519	0.000853519	0.000853519	0			Otu02073	Bacteria	Proteobacteria	Gammaproteobacteria	Thiotrichales	Piscirickettsiaceae	Methylophaga
Otu02077	0	0	0	1	1	0	0	0	0	0	0	0		0	0.000853519	0.00170704	0.00170704			Otu02077	Archaea	Thaumarchaeota	Marine_Group_I	Unknown_Order	Unknown_Family	Candidatus_Nitrosopumilus
Otu02079	0	0	0	0	0	0	0	0	0	0	0	1		0	0	0	0			Otu02079	Bacteria	Proteobacteria	Gammaproteobacteria	Gammaproteobacteria_unclassified	Gammaproteobacteria_unclassified	Gammaproteobacteria_unclassified
Otu02082	0	0	0	0	0	0	0	1	0	0	0	0		0	0	0	0			Otu02082	Bacteria	Tenericutes	Mollicutes	Acholeplasmatales	Acholeplasmataceae	Acholeplasma
Otu02087	0	0	0	0	2	0	0	0	0	0	0	0		0	0	0.00170704	0.00170704			Otu02087	Bacteria	Proteobacteria	Gammaproteobacteria	Gammaproteobacteria_unclassified	Gammaproteobacteria_unclassified	Gammaproteobacteria_unclassified
Otu02100	0	1	5	0	0	0	0	0	0	0	0	0		0.00512111	0.00512111	0.0042676	0			Otu02100	Bacteria	Proteobacteria	Alphaproteobacteria	Kordiimonadales	Kordiimonadaceae	Kordiimonas
Otu02101	0	0	0	0	0	1	0	0	0	0	0	0		0	0	0	0.000853519			Otu02101	Bacteria	Proteobacteria	Gammaproteobacteria	Xanthomonadales	Xanthomonadaceae	Dyella
Otu02102	0	0	0	0	0	1	0	0	0	0	0	0		0	0	0	0.000853519			Otu02102	Bacteria	Acidobacteria	Holophagae	Subgroup_10	Sva0725	Sva0725_unclassified
Otu02104	0	0	0	0	0	0	0	0	0	0	0	1		0	0	0	0			Otu02104	Bacteria	Proteobacteria	Alphaproteobacteria	Rhodobacterales	Rhodobacteraceae	Rhodobacteraceae_unclassified
Otu02105	2	0	1	0	0	0	0	0	0	0	0	0		0.00256056	0.000853519	0.000853519	0			Otu02105	Bacteria	Proteobacteria	Gammaproteobacteria	Gammaproteobacteria_unclassified	Gammaproteobacteria_unclassified	Gammaproteobacteria_unclassified
Otu02116	0	0	0	1	2	0	0	0	0	0	0	0		0	0.000853519	0.00256056	0.00256056			Otu02116	Bacteria	Proteobacteria	Deltaproteobacteria	Sh765B-TzT-29	Sh765B-TzT-29_unclassified	Sh765B-TzT-29_unclassified
Otu02119	0	0	0	2	0	0	0	0	0	0	0	0		0	0.00170704	0.00170704	0.00170704			Otu02119	Bacteria	Planctomycetes	OM190	OM190_unclassified	OM190_unclassified	OM190_unclassified
Otu02121	0	0	0	0	0	0	0	0	0	1	0	0		0	0	0	0			Otu02121	Bacteria	Actinobacteria	Actinobacteria	Micrococcales	Microbacteriaceae	Candidatus_Aquiluna
Otu02122	1	1	2	0	0	0	0	0	0	0	0	0		0.00341408	0.00256056	0.00170704	0			Otu02122	Bacteria	Proteobacteria	Gammaproteobacteria	Gammaproteobacteria_unclassified	Gammaproteobacteria_unclassified	Gammaproteobacteria_unclassified
Otu02128	0	0	0	1	0	0	0	0	0	0	0	0		0	0.000853519	0.000853519	0.000853519			Otu02128	Bacteria	Bacteroidetes	Flavobacteriia	Flavobacteriales	Cryomorphaceae	Owenweeksia
Otu02131	0	0	0	0	0	0	2	0	0	0	0	0		0	0	0	0			Otu02131	Bacteria	Proteobacteria	Alphaproteobacteria	Sphingomonadales	Sphingomonadales_Incertae_Sedis	Kiloniella
Otu02136	0	0	0	0	4	0	0	0	0	0	0	0		0	0	0.00341408	0.00341408			Otu02136	Bacteria	Proteobacteria	Alphaproteobacteria	Sphingomonadales	Erythrobacteraceae	Erythrobacteraceae_unclassified
Otu02138	0	0	0	0	0	2	0	0	0	0	0	0		0	0	0	0.00170704			Otu02138	Bacteria	Proteobacteria	Deltaproteobacteria	Bdellovibrionales	Bacteriovoracaceae	Bacteriovoracaceae_unclassified
Otu02139	0	0	0	0	0	0	0	0	0	1	0	0		0	0	0	0			Otu02139	Bacteria	Actinobacteria	Thermoleophilia	Solirubrobacterales	480-2	480-2_unclassified
Otu02140	0	0	0	0	0	0	0	0	0	1	0	0		0	0	0	0			Otu02140	Bacteria	Proteobacteria	Alphaproteobacteria	Rhodospirillales	Rhodospirillaceae	Rhodospirillaceae_unclassified
Otu02142	0	0	0	0	0	0	0	0	0	1	0	0		0	0	0	0			Otu02142	Bacteria	Proteobacteria	Gammaproteobacteria	Gammaproteobacteria_unclassified	Gammaproteobacteria_unclassified	Gammaproteobacteria_unclassified
Otu02143	0	0	0	0	0	0	0	0	0	1	0	2		0	0	0	0			Otu02143	Bacteria	Proteobacteria	Alphaproteobacteria	Rhodobacterales	Rhodobacteraceae	Rhodobacteraceae_unclassified
Otu02146	1	0	0	0	0	0	0	0	0	0	0	0		0.000853519	0	0	0			Otu02146	Bacteria	Proteobacteria	Gammaproteobacteria	Alteromonadales	Alteromonadaceae	Marinobacter
Otu02150	0	0	0	1	0	0	0	0	0	0	0	0		0	0.000853519	0.000853519	0.000853519			Otu02150	Bacteria	Planctomycetes	Pla3_lineage	Pla3_lineage_unclassified	Pla3_lineage_unclassified	Pla3_lineage_unclassified
Otu02151	0	5	0	0	0	0	0	0	0	0	0	0		0.0042676	0.0042676	0	0			Otu02151	Bacteria	Proteobacteria	Proteobacteria_unclassified	Proteobacteria_unclassified	Proteobacteria_unclassified	Proteobacteria_unclassified
Otu02157	0	0	0	0	0	0	1	0	0	0	0	0		0	0	0	0			Otu02157	Bacteria	Proteobacteria	Gammaproteobacteria	Oceanospirillales	Oceanospirillaceae	Thalassolituus
Otu02159	0	0	0	0	1	0	0	0	0	0	0	0		0	0	0.000853519	0.000853519			Otu02159	Bacteria	Bacteria_unclassified	Bacteria_unclassified	Bacteria_unclassified	Bacteria_unclassified	Bacteria_unclassified
Otu02162	1	0	0	0	0	0	0	1	0	0	0	0		0.000853519	0	0	0			Otu02162	Bacteria	Proteobacteria	Alphaproteobacteria	Rhodobacterales	Rhodobacteraceae	Rhodobacteraceae_unclassified
Otu02165	0	0	0	0	0	0	0	0	0	0	0	1		0	0	0	0			Otu02165	Bacteria	Proteobacteria	Gammaproteobacteria	NKB5	NKB5_unclassified	NKB5_unclassified
Otu02169	0	0	0	0	0	0	0	0	0	0	0	1		0	0	0	0			Otu02169	Bacteria	Proteobacteria	Gammaproteobacteria	Legionellales	Legionellaceae	Legionella
Otu02187	0	0	0	1	0	0	0	0	0	0	0	0		0	0.000853519	0.000853519	0.000853519			Otu02187	Bacteria	Planctomycetes	BD7-11	BD7-11_unclassified	BD7-11_unclassified	BD7-11_unclassified
Otu02189	0	0	0	0	1	0	0	0	0	0	0	0		0	0	0.000853519	0.000853519			Otu02189	Bacteria	Proteobacteria	TA18	TA18_unclassified	TA18_unclassified	TA18_unclassified
Otu02191	0	0	0	0	0	0	1	0	0	0	0	0		0	0	0	0			Otu02191	Bacteria	Proteobacteria	Gammaproteobacteria	Oceanospirillales	Oceanospirillaceae	Neptuniibacter
Otu02192	0	0	0	2	0	0	0	0	0	0	0	0		0	0.00170704	0.00170704	0.00170704			Otu02192	Bacteria	Acidobacteria	Holophagae	Subgroup_10	CA002	CA002_unclassified
Otu02196	0	0	0	0	0	0	0	0	0	1	0	0		0	0	0	0			Otu02196	Bacteria	Gemmatimonadetes	Gemmatimonadetes	PAUC43f_marine_benthic_group	PAUC43f_marine_benthic_group_unclassified	PAUC43f_marine_benthic_group_unclassified
Otu02199	0	0	0	0	0	0	0	0	0	1	0	0		0	0	0	0			Otu02199	Bacteria	Cyanobacteria	Cyanobacteria	SubsectionI	FamilyI	Synechococcus
Otu02202	0	0	0	0	1	0	0	0	0	0	0	0		0	0	0.000853519	0.000853519			Otu02202	Bacteria	Bacteria_unclassified	Bacteria_unclassified	Bacteria_unclassified	Bacteria_unclassified	Bacteria_unclassified
Otu02205	0	0	0	0	0	1	0	0	0	0	0	0		0	0	0	0.000853519			Otu02205	Bacteria	Bacteroidetes	Flavobacteriia	Flavobacteriales	Flavobacteriaceae	Flavobacteriaceae_unclassified
Otu02206	0	0	0	0	0	0	0	1	0	0	2	0		0	0	0	0			Otu02206	Bacteria	Proteobacteria	Alphaproteobacteria	Rhodobacterales	Rhodobacteraceae	Rhodobacteraceae_unclassified
Otu02208	0	0	0	0	0	0	0	1	0	0	0	0		0	0	0	0			Otu02208	Bacteria	Proteobacteria	Gammaproteobacteria	Gammaproteobacteria_unclassified	Gammaproteobacteria_unclassified	Gammaproteobacteria_unclassified
Otu02212	0	0	0	0	0	0	0	0	0	1	0	0		0	0	0	0			Otu02212	Bacteria	Parcubacteria	Parcubacteria_unclassified	Parcubacteria_unclassified	Parcubacteria_unclassified	Parcubacteria_unclassified
Otu02214	1	0	0	0	0	0	0	0	0	0	0	0		0.000853519	0	0	0			Otu02214	Bacteria	Proteobacteria	Alphaproteobacteria	Kordiimonadales	Kordiimonadaceae	Kordiimonas
Otu02230	0	0	0	0	2	0	0	0	0	0	0	0		0	0	0.00170704	0.00170704			Otu02230	Bacteria	Bacteria_unclassified	Bacteria_unclassified	Bacteria_unclassified	Bacteria_unclassified	Bacteria_unclassified
Otu02241	0	0	0	0	0	0	0	0	0	0	3	0		0	0	0	0			Otu02241	Bacteria	Proteobacteria	Gammaproteobacteria	Gammaproteobacteria_unclassified	Gammaproteobacteria_unclassified	Gammaproteobacteria_unclassified
Otu02245	0	0	0	0	2	0	0	0	0	0	0	0		0	0	0.00170704	0.00170704			Otu02245	Bacteria	Planctomycetes	Planctomycetacia	Planctomycetales	Planctomycetaceae	Planctomycetaceae_unclassified
Otu02251	0	0	0	0	0	0	0	0	1	0	0	0		0	0	0	0			Otu02251	Bacteria	Proteobacteria	Gammaproteobacteria	Cellvibrionales	Cellvibrionaceae	Pseudomaricurvus
Otu02252	0	0	0	0	0	0	1	0	0	0	0	0		0	0	0	0			Otu02252	Bacteria	Proteobacteria	Alphaproteobacteria	Rhodobacterales	Rhodobacteraceae	Rhodobacteraceae_unclassified
Otu02253	0	0	0	0	0	0	0	0	0	0	2	0		0	0	0	0			Otu02253	Bacteria	TM6	TM6_unclassified	TM6_unclassified	TM6_unclassified	TM6_unclassified
Otu02257	0	0	0	0	0	0	0	0	0	0	0	1		0	0	0	0			Otu02257	Bacteria	Actinobacteria	Thermoleophilia	Gaiellales	Gaiellales_unclassified	Gaiellales_unclassified
Otu02262	0	0	0	0	0	0	0	0	1	1	0	0		0	0	0	0			Otu02262	Bacteria	Proteobacteria	Alphaproteobacteria	Rhodobacterales	Rhodobacteraceae	Rhodobacteraceae_unclassified
Otu02263	0	0	0	0	0	0	0	0	0	0	1	2		0	0	0	0			Otu02263	Bacteria	Proteobacteria	Gammaproteobacteria	Legionellales	Coxiellaceae	Coxiella
Otu02266	0	1	0	0	0	0	0	0	0	0	0	0		0.000853519	0.000853519	0	0			Otu02266	Bacteria	Proteobacteria	Gammaproteobacteria	Gammaproteobacteria_unclassified	Gammaproteobacteria_unclassified	Gammaproteobacteria_unclassified
Otu02272	0	0	0	3	0	1	0	0	0	0	0	0		0	0.00256056	0.00256056	0.00341408			Otu02272	Bacteria	Bacteroidetes	Cytophagia	Cytophagales	Flammeovirgaceae	Flexithrix
Otu02277	0	0	0	0	0	1	0	0	0	0	0	0		0	0	0	0.000853519			Otu02277	Bacteria	Planctomycetes	Planctomycetacia	Planctomycetales	Planctomycetaceae	Planctomycetaceae_unclassified
Otu02278	0	0	0	0	0	2	0	0	0	0	0	0		0	0	0	0.00170704			Otu02278	Bacteria	Bacteria_unclassified	Bacteria_unclassified	Bacteria_unclassified	Bacteria_unclassified	Bacteria_unclassified
Otu02279	0	0	0	0	0	0	0	0	0	0	0	1		0	0	0	0			Otu02279	Bacteria	Proteobacteria	Alphaproteobacteria	Rhodobacterales	Rhodobacteraceae	Rhodobacteraceae_unclassified
Otu02280	0	0	0	0	1	0	0	0	0	0	0	0		0	0	0.000853519	0.000853519			Otu02280	Bacteria	Planctomycetes	Planctomycetacia	Planctomycetales	Planctomycetaceae	Planctomycetaceae_unclassified
Otu02283	0	0	0	1	0	1	0	0	0	0	0	0		0	0.000853519	0.000853519	0.00170704			Otu02283	Bacteria	Proteobacteria	Alphaproteobacteria	Rickettsiales	Rickettsiales_unclassified	Rickettsiales_unclassified
Otu02285	0	0	0	0	0	0	0	0	0	1	0	0		0	0	0	0			Otu02285	Bacteria	Bacteroidetes	Sphingobacteriia	Sphingobacteriales	Saprospiraceae	Saprospiraceae_unclassified
Otu02286	0	0	0	0	2	0	0	0	0	0	0	0		0	0	0.00170704	0.00170704			Otu02286	Bacteria	Planctomycetes	OM190	OM190_unclassified	OM190_unclassified	OM190_unclassified
Otu02291	0	1	0	0	0	0	0	0	0	0	0	0		0.000853519	0.000853519	0	0			Otu02291	Bacteria	Proteobacteria	Alphaproteobacteria	DB1-14	DB1-14_unclassified	DB1-14_unclassified
Otu02292	0	0	0	0	1	1	0	0	0	0	0	0		0	0	0.000853519	0.00170704			Otu02292	Bacteria	Bacteroidetes	Flavobacteriia	Flavobacteriales	Flavobacteriaceae	Flavobacteriaceae_unclassified
Otu02293	0	0	0	0	0	0	0	0	0	0	2	0		0	0	0	0			Otu02293	Bacteria	Proteobacteria	Gammaproteobacteria	Gammaproteobacteria_unclassified	Gammaproteobacteria_unclassified	Gammaproteobacteria_unclassified
Otu02303	0	1	0	0	0	0	0	0	0	0	0	0		0.000853519	0.000853519	0	0			Otu02303	Bacteria	Proteobacteria	Deltaproteobacteria	Bdellovibrionales	Bdellovibrionaceae	Bdellovibrio
Otu02304	0	0	0	0	0	0	0	0	0	1	0	0		0	0	0	0			Otu02304	Bacteria	Planctomycetes	OM190	OM190_unclassified	OM190_unclassified	OM190_unclassified
Otu02311	0	0	0	0	0	0	0	0	0	1	0	0		0	0	0	0			Otu02311	Bacteria	Bacteroidetes	Sphingobacteriia	Sphingobacteriales	Saprospiraceae	Saprospiraceae_unclassified
Otu02314	0	0	0	0	1	0	0	0	0	0	0	1		0	0	0.000853519	0.000853519			Otu02314	Bacteria	Proteobacteria	Gammaproteobacteria	Gammaproteobacteria_unclassified	Gammaproteobacteria_unclassified	Gammaproteobacteria_unclassified
Otu02317	0	0	0	1	0	0	0	0	0	0	0	0		0	0.000853519	0.000853519	0.000853519			Otu02317	Bacteria	Proteobacteria	Alphaproteobacteria	Alphaproteobacteria_unclassified	Alphaproteobacteria_unclassified	Alphaproteobacteria_unclassified
Otu02322	0	0	0	1	0	0	0	0	0	0	0	0		0	0.000853519	0.000853519	0.000853519			Otu02322	Bacteria	Acidobacteria	Acidobacteria	Subgroup_3	PAUC26f	PAUC26f_unclassified
Otu02325	0	0	0	1	0	0	0	0	0	0	0	0		0	0.000853519	0.000853519	0.000853519			Otu02325	Bacteria	Proteobacteria	Alphaproteobacteria	Rhizobiales	Rhizobiales_unclassified	Rhizobiales_unclassified
Otu02327	0	0	0	0	0	1	0	0	0	0	0	0		0	0	0	0.000853519			Otu02327	Bacteria	Bacteria_unclassified	Bacteria_unclassified	Bacteria_unclassified	Bacteria_unclassified	Bacteria_unclassified
Otu02328	0	1	0	0	0	0	0	0	0	0	0	0		0.000853519	0.000853519	0	0			Otu02328	Bacteria	Proteobacteria	Gammaproteobacteria	Gammaproteobacteria_unclassified	Gammaproteobacteria_unclassified	Gammaproteobacteria_unclassified
Otu02329	0	0	0	0	0	1	0	0	0	0	0	0		0	0	0	0.000853519			Otu02329	Bacteria	Proteobacteria	Alphaproteobacteria	Rickettsiales	Rickettsiaceae	Rickettsiaceae_unclassified
Otu02337	0	0	0	1	0	0	0	0	0	0	0	0		0	0.000853519	0.000853519	0.000853519			Otu02337	Bacteria	Proteobacteria	Gammaproteobacteria	Sva0071	Sva0071_unclassified	Sva0071_unclassified
Otu02347	0	0	0	0	0	0	2	2	0	0	0	0		0	0	0	0			Otu02347	Bacteria	Proteobacteria	Gammaproteobacteria	Gammaproteobacteria_unclassified	Gammaproteobacteria_unclassified	Gammaproteobacteria_unclassified
Otu02348	2	0	0	0	0	0	0	0	0	0	0	0		0.00170704	0	0	0			Otu02348	Bacteria	Proteobacteria	Gammaproteobacteria	Alteromonadales	Alteromonadaceae	Aestuariibacter
Otu02352	0	0	0	0	0	0	0	0	0	0	2	0		0	0	0	0			Otu02352	Bacteria	Proteobacteria	Deltaproteobacteria	Bdellovibrionales	Bacteriovoracaceae	Bacteriovoracaceae_unclassified
Otu02356	0	2	0	0	0	0	0	0	1	0	0	0		0.00170704	0.00170704	0	0			Otu02356	Bacteria	Proteobacteria	Alphaproteobacteria	Rhodospirillales	Rhodospirillaceae	Thalassospira
Otu02359	0	0	0	0	0	0	0	0	0	0	0	1		0	0	0	0			Otu02359	Bacteria	Acidobacteria	Holophagae	Subgroup_23	Subgroup_23_unclassified	Subgroup_23_unclassified
Otu02360	0	0	0	0	0	0	1	0	0	0	0	0		0	0	0	0			Otu02360	Bacteria	Firmicutes	Clostridia	Clostridiales	Peptostreptococcaceae	Peptoclostridium
Otu02361	0	0	0	0	0	0	1	0	0	0	0	0		0	0	0	0			Otu02361	Bacteria	Proteobacteria	Alphaproteobacteria	Rhodobacterales	Rhodobacteraceae	Rhodobacteraceae_unclassified
Otu02369	0	0	0	0	0	0	0	0	0	0	0	2		0	0	0	0			Otu02369	Bacteria	Proteobacteria	Gammaproteobacteria	Legionellales	Legionellaceae	Legionella
Otu02371	0	0	0	0	0	0	1	0	0	0	0	0		0	0	0	0			Otu02371	Bacteria	Proteobacteria	Gammaproteobacteria	Gammaproteobacteria_unclassified	Gammaproteobacteria_unclassified	Gammaproteobacteria_unclassified
Otu02374	0	0	0	0	0	0	0	0	0	0	0	2		0	0	0	0			Otu02374	Bacteria	Proteobacteria	Alphaproteobacteria	Rhodobacterales	Rhodobacteraceae	Rhodobacteraceae_unclassified
Otu02376	0	0	0	0	0	0	0	0	2	0	0	0		0	0	0	0			Otu02376	Bacteria	Proteobacteria	Gammaproteobacteria	Gammaproteobacteria_unclassified	Gammaproteobacteria_unclassified	Gammaproteobacteria_unclassified
Otu02379	0	0	0	0	1	0	0	0	0	0	0	0		0	0	0.000853519	0.000853519			Otu02379	Bacteria	Planctomycetes	BD7-11	BD7-11_unclassified	BD7-11_unclassified	BD7-11_unclassified
Otu02386	0	0	0	0	2	0	0	0	0	0	0	0		0	0	0.00170704	0.00170704			Otu02386	Bacteria	Planctomycetes	Pla4_lineage	Pla4_lineage_unclassified	Pla4_lineage_unclassified	Pla4_lineage_unclassified
Otu02390	0	0	0	0	0	0	0	0	0	0	0	1		0	0	0	0			Otu02390	Bacteria	Actinobacteria	Actinobacteria	PeM15	PeM15_unclassified	PeM15_unclassified
Otu02405	0	0	1	0	0	0	0	0	0	0	0	0		0.000853519	0.000853519	0.000853519	0			Otu02405	Bacteria	Proteobacteria	Gammaproteobacteria	Alteromonadales	Alteromonadaceae	Alteromonas
Otu02410	0	0	0	2	0	0	0	0	0	0	0	0		0	0.00170704	0.00170704	0.00170704			Otu02410	Bacteria	Proteobacteria	Deltaproteobacteria	Desulfurellales	Desulfurellaceae	Desulfurellaceae_unclassified
Otu02415	0	0	0	0	0	0	0	0	0	0	0	1		0	0	0	0			Otu02415	Bacteria	Gracilibacteria	Gracilibacteria_unclassified	Gracilibacteria_unclassified	Gracilibacteria_unclassified	Gracilibacteria_unclassified
Otu02419	0	0	0	0	0	2	0	0	0	0	0	0		0	0	0	0.00170704			Otu02419	Bacteria	Proteobacteria	Alphaproteobacteria	SAR11_clade	SAR11_clade_unclassified	SAR11_clade_unclassified
Otu02420	0	0	0	0	0	0	0	0	0	2	0	0		0	0	0	0			Otu02420	Bacteria	Proteobacteria	Gammaproteobacteria	Gammaproteobacteria_unclassified	Gammaproteobacteria_unclassified	Gammaproteobacteria_unclassified
Otu02422	0	1	0	0	0	0	0	0	0	0	0	0		0.000853519	0.000853519	0	0			Otu02422	Bacteria	Proteobacteria	Gammaproteobacteria	Thiotrichales	Thiotrichales_unclassified	Thiotrichales_unclassified
Otu02427	0	0	0	0	0	1	0	0	0	0	0	0		0	0	0	0.000853519			Otu02427	Bacteria	Proteobacteria	Betaproteobacteria	Burkholderiales	Burkholderiaceae	Burkholderia
Otu02432	0	0	2	0	0	0	0	0	0	0	0	0		0.00170704	0.00170704	0.00170704	0			Otu02432	Bacteria	Proteobacteria	Gammaproteobacteria	Gammaproteobacteria_unclassified	Gammaproteobacteria_unclassified	Gammaproteobacteria_unclassified
Otu02436	0	0	0	1	1	0	0	0	0	0	0	0		0	0.000853519	0.00170704	0.00170704			Otu02436	Bacteria	Bacteroidetes	Bacteroidetes_unclassified	Bacteroidetes_unclassified	Bacteroidetes_unclassified	Bacteroidetes_unclassified
Otu02443	0	0	0	0	0	0	0	0	0	0	0	1		0	0	0	0			Otu02443	Bacteria	Cyanobacteria	Cyanobacteria	SubsectionIII	FamilyI	Prochlorothrix
Otu02448	0	1	0	0	0	0	0	0	0	0	0	0		0.000853519	0.000853519	0	0			Otu02448	Bacteria	Proteobacteria	Gammaproteobacteria	Gammaproteobacteria_unclassified	Gammaproteobacteria_unclassified	Gammaproteobacteria_unclassified
Otu02459	0	0	0	1	0	0	0	0	0	0	0	0		0	0.000853519	0.000853519	0.000853519			Otu02459	Bacteria	Bacteroidetes	Cytophagia	Cytophagales	Flammeovirgaceae	Flammeovirgaceae_unclassified
Otu02461	0	0	0	0	0	1	0	0	0	0	0	0		0	0	0	0.000853519			Otu02461	Bacteria	Bacteria_unclassified	Bacteria_unclassified	Bacteria_unclassified	Bacteria_unclassified	Bacteria_unclassified
Otu02463	0	0	0	0	0	0	0	1	1	0	0	0		0	0	0	0			Otu02463	Bacteria	Proteobacteria	Gammaproteobacteria	Gammaproteobacteria_unclassified	Gammaproteobacteria_unclassified	Gammaproteobacteria_unclassified
Otu02465	0	0	0	0	0	2	0	0	0	0	0	0		0	0	0	0.00170704			Otu02465	Bacteria	Bacteria_unclassified	Bacteria_unclassified	Bacteria_unclassified	Bacteria_unclassified	Bacteria_unclassified
Otu02467	0	0	0	0	0	0	0	0	1	0	0	0		0	0	0	0			Otu02467	Bacteria	Proteobacteria	Gammaproteobacteria	Alteromonadales	Alteromonadaceae	Marinobacter
Otu02471	0	0	0	0	0	0	0	0	0	1	0	0		0	0	0	0			Otu02471	Bacteria	Bacteroidetes	Flavobacteriia	Flavobacteriales	Cryomorphaceae	Salinirepens
Otu02476	0	0	0	2	0	0	0	0	0	0	0	0		0	0.00170704	0.00170704	0.00170704			Otu02476	Bacteria	Acidobacteria	Holophagae	Subgroup_10	CA002	CA002_unclassified
Otu02484	0	0	0	1	0	0	0	0	0	0	0	0		0	0.000853519	0.000853519	0.000853519			Otu02484	Bacteria	TM6	TM6_unclassified	TM6_unclassified	TM6_unclassified	TM6_unclassified
Otu02493	0	0	0	0	0	0	0	0	0	0	0	1		0	0	0	0			Otu02493	Bacteria	Proteobacteria	Gammaproteobacteria	Legionellales	Coxiellaceae	Aquicella
Otu02494	0	0	0	0	1	0	0	0	0	0	0	0		0	0	0.000853519	0.000853519			Otu02494	Bacteria	Chlamydiae	Chlamydiae	Chlamydiales	Chlamydiales_unclassified	Chlamydiales_unclassified
Otu02497	0	0	0	0	0	0	0	0	0	0	0	1		0	0	0	0			Otu02497	Bacteria	TM6	TM6_unclassified	TM6_unclassified	TM6_unclassified	TM6_unclassified
Otu02498	0	1	0	0	0	0	0	0	0	0	0	0		0.000853519	0.000853519	0	0			Otu02498	Bacteria	Proteobacteria	Alphaproteobacteria	Rhodospirillales	Rhodospirillaceae	Thalassospira
Otu02499	0	0	0	0	0	0	0	0	0	0	0	1		0	0	0	0			Otu02499	Bacteria	Proteobacteria	Alphaproteobacteria	Alphaproteobacteria_unclassified	Alphaproteobacteria_unclassified	Alphaproteobacteria_unclassified
Otu02500	0	0	0	0	0	0	0	0	0	1	1	0		0	0	0	0			Otu02500	Bacteria	Proteobacteria	Alphaproteobacteria	Rhizobiales	Phyllobacteriaceae	Pseudahrensia
Otu02510	0	0	0	0	0	0	0	0	0	0	0	4		0	0	0	0			Otu02510	Bacteria	Proteobacteria	Gammaproteobacteria	Legionellales	Coxiellaceae	Coxiella
Otu02520	0	0	0	0	0	0	0	0	0	0	1	0		0	0	0	0			Otu02520	Bacteria	Proteobacteria	Alphaproteobacteria	Alphaproteobacteria_unclassified	Alphaproteobacteria_unclassified	Alphaproteobacteria_unclassified
Otu02523	0	0	0	2	0	0	0	0	0	0	0	0		0	0.00170704	0.00170704	0.00170704			Otu02523	Bacteria	Verrucomicrobia	OPB35_soil_group	OPB35_soil_group_unclassified	OPB35_soil_group_unclassified	OPB35_soil_group_unclassified
Otu02524	0	0	0	0	0	0	0	1	0	0	0	0		0	0	0	0			Otu02524	Bacteria	Proteobacteria	Gammaproteobacteria	Gammaproteobacteria_unclassified	Gammaproteobacteria_unclassified	Gammaproteobacteria_unclassified
Otu02525	0	0	0	0	0	0	0	0	0	0	0	2		0	0	0	0			Otu02525	Bacteria	Proteobacteria	Gammaproteobacteria	Legionellales	Coxiellaceae	Coxiella
Otu02526	0	0	0	0	0	3	0	0	0	0	0	0		0	0	0	0.00256056			Otu02526	Bacteria	Bacteroidetes	Bacteroidetes_unclassified	Bacteroidetes_unclassified	Bacteroidetes_unclassified	Bacteroidetes_unclassified
Otu02527	0	0	1	0	0	0	0	0	0	0	0	0		0.000853519	0.000853519	0.000853519	0			Otu02527	Bacteria	Planctomycetes	Pla4_lineage	Pla4_lineage_unclassified	Pla4_lineage_unclassified	Pla4_lineage_unclassified
Otu02529	0	0	0	0	1	0	0	0	0	0	0	0		0	0	0.000853519	0.000853519			Otu02529	Bacteria	Bacteria_unclassified	Bacteria_unclassified	Bacteria_unclassified	Bacteria_unclassified	Bacteria_unclassified
Otu02532	0	0	0	0	0	0	1	0	0	0	0	0		0	0	0	0			Otu02532	Bacteria	Proteobacteria	Gammaproteobacteria	Oceanospirillales	Oceanospirillaceae	Neptuniibacter
Otu02534	0	0	0	1	1	0	0	0	0	0	0	0		0	0.000853519	0.00170704	0.00170704			Otu02534	Bacteria	Proteobacteria	Alphaproteobacteria	Alphaproteobacteria_unclassified	Alphaproteobacteria_unclassified	Alphaproteobacteria_unclassified
Otu02537	0	0	0	0	1	0	0	0	0	0	0	0		0	0	0.000853519	0.000853519			Otu02537	Bacteria	Proteobacteria	Proteobacteria_unclassified	Proteobacteria_unclassified	Proteobacteria_unclassified	Proteobacteria_unclassified
Otu02542	0	0	1	0	0	0	0	0	0	0	0	0		0.000853519	0.000853519	0.000853519	0			Otu02542	Bacteria	Proteobacteria	Gammaproteobacteria	Gammaproteobacteria_unclassified	Gammaproteobacteria_unclassified	Gammaproteobacteria_unclassified
Otu02543	2	0	1	0	0	0	0	0	0	0	0	0		0.00256056	0.000853519	0.000853519	0			Otu02543	Bacteria	Proteobacteria	Alphaproteobacteria	Sneathiellales	Sneathiellaceae	Sneathiella
Otu02549	0	0	0	0	1	0	0	0	0	0	0	0		0	0	0.000853519	0.000853519			Otu02549	Bacteria	TM6	TM6_unclassified	TM6_unclassified	TM6_unclassified	TM6_unclassified
Otu02550	0	0	0	0	1	2	0	0	0	0	0	0		0	0	0.000853519	0.00256056			Otu02550	Bacteria	Proteobacteria	Deltaproteobacteria	Oligoflexales	Oligoflexaceae	Oligoflexaceae_unclassified
Otu02554	0	0	0	0	2	2	0	0	0	0	0	0		0	0	0.00170704	0.00341408			Otu02554	Bacteria	Bacteroidetes	Cytophagia	Cytophagales	Flammeovirgaceae	Fulvivirga
Otu02555	1	0	0	0	0	0	0	0	0	0	0	0		0.000853519	0	0	0			Otu02555	Bacteria	Proteobacteria	Alphaproteobacteria	Kordiimonadales	Kordiimonadaceae	Kordiimonas
Otu02560	0	0	0	0	0	3	0	0	0	0	0	0		0	0	0	0.00256056			Otu02560	Bacteria	Proteobacteria	Gammaproteobacteria	Gammaproteobacteria_unclassified	Gammaproteobacteria_unclassified	Gammaproteobacteria_unclassified
Otu02564	0	0	0	0	0	1	0	0	0	0	0	0		0	0	0	0.000853519			Otu02564	Bacteria	Proteobacteria	Gammaproteobacteria	Legionellales	Coxiellaceae	Coxiella
Otu02565	0	0	0	1	0	0	0	0	0	0	0	0		0	0.000853519	0.000853519	0.000853519			Otu02565	Bacteria	Proteobacteria	Gammaproteobacteria	Gammaproteobacteria_unclassified	Gammaproteobacteria_unclassified	Gammaproteobacteria_unclassified
Otu02569	0	0	0	0	1	1	0	0	0	0	0	0		0	0	0.000853519	0.00170704			Otu02569	Bacteria	Proteobacteria	Alphaproteobacteria	Rhodobacterales	Rhodobacteraceae	Rhodobacteraceae_unclassified
Otu02575	0	0	0	1	0	0	0	0	0	0	0	0		0	0.000853519	0.000853519	0.000853519			Otu02575	Bacteria	Planctomycetes	Planctomycetacia	Planctomycetales	Planctomycetaceae	Planctomycetaceae_unclassified
Otu02578	0	0	0	0	0	0	0	0	0	0	0	1		0	0	0	0			Otu02578	Bacteria	Planctomycetes	Planctomycetes_unclassified	Planctomycetes_unclassified	Planctomycetes_unclassified	Planctomycetes_unclassified
Otu02579	0	0	0	0	0	1	0	0	0	0	0	0		0	0	0	0.000853519			Otu02579	Bacteria	Planctomycetes	Planctomycetacia	Planctomycetales	Planctomycetaceae	Planctomycetaceae_unclassified
Otu02581	0	1	0	0	0	0	0	0	0	0	0	0		0.000853519	0.000853519	0	0			Otu02581	Bacteria	Planctomycetes	OM190	OM190_unclassified	OM190_unclassified	OM190_unclassified
Otu02585	0	0	0	0	0	0	0	0	0	0	1	0		0	0	0	0			Otu02585	Bacteria	Planctomycetes	Planctomycetacia	Planctomycetales	Planctomycetaceae	Rubripirellula
Otu02590	0	0	0	0	0	0	1	0	0	0	0	0		0	0	0	0			Otu02590	Bacteria	Chloroflexi	Anaerolineae	Anaerolineales	Anaerolineaceae	Anaerolineaceae_unclassified
Otu02597	0	0	0	0	0	0	0	0	0	0	0	1		0	0	0	0			Otu02597	Bacteria	Proteobacteria	Alphaproteobacteria	Alphaproteobacteria_unclassified	Alphaproteobacteria_unclassified	Alphaproteobacteria_unclassified
Otu02600	0	0	0	0	0	0	0	0	0	2	0	0		0	0	0	0			Otu02600	Bacteria	Proteobacteria	Alphaproteobacteria	SAR11_clade	SAR11_clade_unclassified	SAR11_clade_unclassified
Otu02601	1	0	0	0	0	0	0	0	0	0	0	0		0.000853519	0	0	0			Otu02601	Bacteria	Proteobacteria	Alphaproteobacteria	Sphingomonadales	Erythrobacteraceae	Erythrobacteraceae_unclassified
Otu02602	0	0	0	0	0	0	0	0	0	0	0	1		0	0	0	0			Otu02602	Bacteria	Proteobacteria	Alphaproteobacteria	Rhodobacterales	Rhodobacteraceae	Rhodobacteraceae_unclassified
Otu02604	0	0	0	0	1	0	0	0	0	0	0	0		0	0	0.000853519	0.000853519			Otu02604	Bacteria	TM6	TM6_unclassified	TM6_unclassified	TM6_unclassified	TM6_unclassified
Otu02607	0	0	0	0	0	1	0	0	0	0	0	0		0	0	0	0.000853519			Otu02607	Bacteria	Proteobacteria	Alphaproteobacteria	Rickettsiales	S25-593	S25-593_unclassified
Otu02608	0	0	0	0	0	0	0	0	0	0	0	1		0	0	0	0			Otu02608	Bacteria	Bacteria_unclassified	Bacteria_unclassified	Bacteria_unclassified	Bacteria_unclassified	Bacteria_unclassified
Otu02616	0	0	0	0	0	1	0	0	0	0	1	0		0	0	0	0.000853519			Otu02616	Bacteria	Proteobacteria	Alphaproteobacteria	SAR11_clade	SAR11_clade_unclassified	SAR11_clade_unclassified
Otu02617	0	0	0	0	0	0	0	0	0	0	1	0		0	0	0	0			Otu02617	Bacteria	Cyanobacteria	Cyanobacteria	SubsectionI	FamilyI	FamilyI_unclassified
Otu02619	0	0	0	0	0	0	0	0	0	1	0	0		0	0	0	0			Otu02619	Bacteria	Proteobacteria	Gammaproteobacteria	KI89A_clade	KI89A_clade_unclassified	KI89A_clade_unclassified
Otu02622	0	0	0	0	0	0	0	1	0	0	0	0		0	0	0	0			Otu02622	Bacteria	Proteobacteria	Gammaproteobacteria	Alteromonadales	Idiomarinaceae	Idiomarina
Otu02623	0	0	0	0	1	0	0	0	0	0	0	0		0	0	0.000853519	0.000853519			Otu02623	Bacteria	Proteobacteria	Alphaproteobacteria	Rhodobacterales	Rhodobacteraceae	Rhodobacteraceae_unclassified
Otu02624	0	0	0	0	0	0	0	1	0	0	0	0		0	0	0	0			Otu02624	Bacteria	Proteobacteria	Gammaproteobacteria	Oceanospirillales	Oceanospirillales_unclassified	Oceanospirillales_unclassified
Otu02648	0	0	0	0	0	0	0	0	1	0	0	0		0	0	0	0			Otu02648	Bacteria	Proteobacteria	Proteobacteria_unclassified	Proteobacteria_unclassified	Proteobacteria_unclassified	Proteobacteria_unclassified
Otu02652	1	0	0	0	0	0	0	0	0	0	0	0		0.000853519	0	0	0			Otu02652	Bacteria	Proteobacteria	Gammaproteobacteria	Thiotrichales	Piscirickettsiaceae	Cycloclasticus
Otu02655	0	0	0	0	0	0	0	1	0	0	0	0		0	0	0	0			Otu02655	Bacteria	Proteobacteria	Gammaproteobacteria	Gammaproteobacteria_unclassified	Gammaproteobacteria_unclassified	Gammaproteobacteria_unclassified
Otu02659	0	0	0	0	0	1	0	0	0	0	0	0		0	0	0	0.000853519			Otu02659	Bacteria	Proteobacteria	Alphaproteobacteria	SAR11_clade	Surface_1	Surface_1_unclassified
Otu02662	0	0	0	0	0	1	0	0	0	0	0	0		0	0	0	0.000853519			Otu02662	Bacteria	Proteobacteria	Gammaproteobacteria	Gammaproteobacteria_unclassified	Gammaproteobacteria_unclassified	Gammaproteobacteria_unclassified
Otu02663	0	0	0	0	0	0	0	0	0	0	1	0		0	0	0	0			Otu02663	Bacteria	Proteobacteria	Alphaproteobacteria	Rhodospirillales	AT-s3-44	AT-s3-44_unclassified
Otu02664	0	0	0	0	0	0	0	0	0	0	2	0		0	0	0	0			Otu02664	Bacteria	Bacteroidetes	Bacteroidetes_unclassified	Bacteroidetes_unclassified	Bacteroidetes_unclassified	Bacteroidetes_unclassified
Otu02666	0	0	0	0	0	0	0	0	0	1	0	0		0	0	0	0			Otu02666	Bacteria	Bacteria_unclassified	Bacteria_unclassified	Bacteria_unclassified	Bacteria_unclassified	Bacteria_unclassified
Otu02668	2	0	0	0	0	0	0	0	0	0	0	0		0.00170704	0	0	0			Otu02668	Bacteria	Bacteroidetes	Flavobacteriia	Flavobacteriales	Cryomorphaceae	Owenweeksia
Otu02670	0	0	0	0	0	0	0	0	0	0	1	0		0	0	0	0			Otu02670	Bacteria	Bacteroidetes	Flavobacteriia	Flavobacteriales	Flavobacteriaceae	Gilvibacter
Otu02671	0	1	4	0	0	0	0	0	0	0	0	0		0.0042676	0.0042676	0.00341408	0			Otu02671	Bacteria	Bacteroidetes	Flavobacteriia	Flavobacteriales	Flavobacteriaceae	Flavobacteriaceae_unclassified
Otu02673	0	1	0	0	0	0	0	0	0	0	0	0		0.000853519	0.000853519	0	0			Otu02673	Bacteria	Proteobacteria	Alphaproteobacteria	Rhizobiales	Aurantimonadaceae	Martelella
Otu02684	0	0	0	0	0	0	0	0	0	0	0	2		0	0	0	0			Otu02684	Bacteria	Bacteroidetes	Flavobacteriia	Flavobacteriales	Cryomorphaceae	Owenweeksia
Otu02686	0	0	0	0	1	0	0	0	0	0	0	0		0	0	0.000853519	0.000853519			Otu02686	Bacteria	Bacteroidetes	Sphingobacteriia	Sphingobacteriales	Saprospiraceae	Saprospiraceae_unclassified
Otu02687	0	1	0	0	0	0	0	0	0	0	0	0		0.000853519	0.000853519	0	0			Otu02687	Bacteria	Bacteroidetes	Flavobacteriia	Flavobacteriales	Flavobacteriaceae	Flavobacteriaceae_unclassified
Otu02691	0	0	0	0	0	0	0	0	0	0	1	0		0	0	0	0			Otu02691	Bacteria	Bacteria_unclassified	Bacteria_unclassified	Bacteria_unclassified	Bacteria_unclassified	Bacteria_unclassified
Otu02694	0	0	0	0	0	0	0	0	0	0	0	1		0	0	0	0			Otu02694	Bacteria	Bacteria_unclassified	Bacteria_unclassified	Bacteria_unclassified	Bacteria_unclassified	Bacteria_unclassified
Otu02698	0	0	1	0	0	0	0	0	0	0	0	0		0.000853519	0.000853519	0.000853519	0			Otu02698	Bacteria	Proteobacteria	Gammaproteobacteria	Gammaproteobacteria_unclassified	Gammaproteobacteria_unclassified	Gammaproteobacteria_unclassified
Otu02709	0	0	0	0	0	0	0	0	1	0	0	0		0	0	0	0			Otu02709	Bacteria	Proteobacteria	Gammaproteobacteria	Alteromonadales	Alteromonadaceae	Marinobacter
Otu02712	0	0	0	1	0	0	0	0	0	0	0	0		0	0.000853519	0.000853519	0.000853519			Otu02712	Bacteria	Proteobacteria	Proteobacteria_unclassified	Proteobacteria_unclassified	Proteobacteria_unclassified	Proteobacteria_unclassified
Otu02730	0	2	0	0	0	0	0	0	0	0	0	0		0.00170704	0.00170704	0	0			Otu02730	Bacteria	Verrucomicrobia	Verrucomicrobiae	Verrucomicrobiales	Verrucomicrobiaceae	Roseibacillus
Otu02734	0	0	0	0	0	0	0	0	0	2	1	0		0	0	0	0			Otu02734	Bacteria	Proteobacteria	Alphaproteobacteria	Alphaproteobacteria_unclassified	Alphaproteobacteria_unclassified	Alphaproteobacteria_unclassified
Otu02741	0	0	0	0	0	0	0	0	0	0	1	0		0	0	0	0			Otu02741	Bacteria	Proteobacteria	Alphaproteobacteria	Rhodobacterales	Rhodobacteraceae	Rhodobacteraceae_unclassified
Otu02746	0	1	0	0	0	0	0	0	0	0	0	0		0.000853519	0.000853519	0	0			Otu02746	Bacteria	Proteobacteria	Gammaproteobacteria	Gammaproteobacteria_unclassified	Gammaproteobacteria_unclassified	Gammaproteobacteria_unclassified
Otu02748	0	1	0	0	0	0	0	0	0	0	0	0		0.000853519	0.000853519	0	0			Otu02748	Bacteria	Proteobacteria	Gammaproteobacteria	Gammaproteobacteria_unclassified	Gammaproteobacteria_unclassified	Gammaproteobacteria_unclassified
Otu02751	0	0	0	2	0	0	0	0	0	0	0	0		0	0.00170704	0.00170704	0.00170704			Otu02751	Bacteria	Bacteria_unclassified	Bacteria_unclassified	Bacteria_unclassified	Bacteria_unclassified	Bacteria_unclassified
Otu02756	0	0	0	0	0	0	0	0	0	0	0	1		0	0	0	0			Otu02756	Bacteria	Proteobacteria	Alphaproteobacteria	Rickettsiales	Rickettsiales_unclassified	Rickettsiales_unclassified
Otu02757	0	0	0	1	0	0	0	0	0	0	0	0		0	0.000853519	0.000853519	0.000853519			Otu02757	Bacteria	Proteobacteria	Deltaproteobacteria	Myxococcales	Sandaracinaceae	Sandaracinus
Otu02760	1	0	0	0	0	1	0	0	0	0	0	0		0.000853519	0	0	0.000853519			Otu02760	Bacteria	Planctomycetes	Planctomycetacia	Planctomycetales	Planctomycetaceae	Planctomyces
Otu02773	0	0	0	0	0	0	0	0	0	0	1	1		0	0	0	0			Otu02773	Bacteria	Proteobacteria	Alphaproteobacteria	Rhodobacterales	Rhodobacteraceae	Rhodobacteraceae_unclassified
Otu02781	0	0	0	2	0	0	0	0	0	0	0	0		0	0.00170704	0.00170704	0.00170704			Otu02781	Bacteria	Acidobacteria	Holophagae	Subgroup_10	CA002	CA002_unclassified
Otu02782	0	1	0	0	0	0	0	1	0	0	0	0		0.000853519	0.000853519	0	0			Otu02782	Bacteria	Bacteria_unclassified	Bacteria_unclassified	Bacteria_unclassified	Bacteria_unclassified	Bacteria_unclassified
Otu02783	0	0	0	0	0	0	0	1	0	0	1	0		0	0	0	0			Otu02783	Bacteria	Proteobacteria	Gammaproteobacteria	Gammaproteobacteria_unclassified	Gammaproteobacteria_unclassified	Gammaproteobacteria_unclassified
Otu02786	0	0	0	1	0	1	0	0	0	0	0	0		0	0.000853519	0.000853519	0.00170704			Otu02786	Bacteria	Bacteria_unclassified	Bacteria_unclassified	Bacteria_unclassified	Bacteria_unclassified	Bacteria_unclassified
Otu02790	0	0	0	0	1	0	0	0	0	0	0	0		0	0	0.000853519	0.000853519			Otu02790	Bacteria	Proteobacteria	Deltaproteobacteria	Bdellovibrionales	Bacteriovoracaceae	Bacteriovoracaceae_unclassified
Otu02792	0	0	0	0	0	1	0	0	0	0	0	0		0	0	0	0.000853519			Otu02792	Bacteria	Proteobacteria	Gammaproteobacteria	Gammaproteobacteria_unclassified	Gammaproteobacteria_unclassified	Gammaproteobacteria_unclassified
Otu02802	0	0	0	0	1	0	0	0	0	0	0	0		0	0	0.000853519	0.000853519			Otu02802	Bacteria	Proteobacteria	Gammaproteobacteria	Legionellales	Legionellaceae	Legionella
Otu02803	0	0	0	0	0	0	0	0	0	1	0	1		0	0	0	0			Otu02803	Bacteria	Proteobacteria	Deltaproteobacteria	Desulfuromonadales	GR-WP33-58	GR-WP33-58_unclassified
Otu02807	0	0	0	0	0	0	0	0	0	1	0	0		0	0	0	0			Otu02807	Bacteria	Bacteroidetes	Sphingobacteriia	Sphingobacteriales	Saprospiraceae	Saprospiraceae_unclassified
Otu02809	0	0	0	0	0	0	0	0	0	0	0	1		0	0	0	0			Otu02809	Archaea	Archaea_unclassified	Archaea_unclassified	Archaea_unclassified	Archaea_unclassified	Archaea_unclassified
Otu02812	0	0	0	0	0	0	0	0	0	0	0	2		0	0	0	0			Otu02812	Archaea	Archaea_unclassified	Archaea_unclassified	Archaea_unclassified	Archaea_unclassified	Archaea_unclassified
Otu02816	0	0	0	0	0	0	0	1	0	0	0	0		0	0	0	0			Otu02816	Bacteria	Proteobacteria	Gammaproteobacteria	Gammaproteobacteria_unclassified	Gammaproteobacteria_unclassified	Gammaproteobacteria_unclassified
Otu02817	0	0	0	0	0	0	0	0	0	0	0	1		0	0	0	0			Otu02817	Bacteria	Proteobacteria	Gammaproteobacteria	Gammaproteobacteria_unclassified	Gammaproteobacteria_unclassified	Gammaproteobacteria_unclassified
Otu02823	0	0	0	0	0	0	0	1	0	0	0	0		0	0	0	0			Otu02823	Bacteria	Proteobacteria	Gammaproteobacteria	Gammaproteobacteria_unclassified	Gammaproteobacteria_unclassified	Gammaproteobacteria_unclassified
Otu02825	0	0	0	1	0	0	0	0	0	0	0	0		0	0.000853519	0.000853519	0.000853519			Otu02825	Bacteria	Proteobacteria	Alphaproteobacteria	Alphaproteobacteria_unclassified	Alphaproteobacteria_unclassified	Alphaproteobacteria_unclassified
Otu02833	0	0	0	0	0	1	0	0	0	0	0	0		0	0	0	0.000853519			Otu02833	Bacteria	Chlamydiae	Chlamydiae	Chlamydiales	Chlamydiales_unclassified	Chlamydiales_unclassified
Otu02838	0	0	0	0	0	0	0	0	0	0	0	1		0	0	0	0			Otu02838	Bacteria	Proteobacteria	Gammaproteobacteria	Gammaproteobacteria_unclassified	Gammaproteobacteria_unclassified	Gammaproteobacteria_unclassified
Otu02846	0	0	0	0	0	0	0	0	0	0	0	1		0	0	0	0			Otu02846	Bacteria	Proteobacteria	Alphaproteobacteria	Rickettsiales	bac2nit3	bac2nit3_unclassified
Otu02850	0	0	0	1	0	0	0	0	0	0	0	0		0	0.000853519	0.000853519	0.000853519			Otu02850	Bacteria	Acidobacteria	Acidobacteria_unclassified	Acidobacteria_unclassified	Acidobacteria_unclassified	Acidobacteria_unclassified
Otu02865	0	0	0	0	1	0	0	0	0	0	0	0		0	0	0.000853519	0.000853519			Otu02865	Bacteria	Bacteria_unclassified	Bacteria_unclassified	Bacteria_unclassified	Bacteria_unclassified	Bacteria_unclassified
Otu02867	0	0	0	0	0	1	0	0	0	0	0	0		0	0	0	0.000853519			Otu02867	Bacteria	Bacteria_unclassified	Bacteria_unclassified	Bacteria_unclassified	Bacteria_unclassified	Bacteria_unclassified
Otu02868	0	0	0	0	0	1	0	0	0	0	0	0		0	0	0	0.000853519			Otu02868	Bacteria	Bacteria_unclassified	Bacteria_unclassified	Bacteria_unclassified	Bacteria_unclassified	Bacteria_unclassified
Otu02870	0	0	0	0	0	1	0	0	0	0	0	0		0	0	0	0.000853519			Otu02870	Bacteria	Proteobacteria	Alphaproteobacteria	DB1-14	DB1-14_unclassified	DB1-14_unclassified
Otu02872	0	0	0	0	0	0	0	0	0	1	0	0		0	0	0	0			Otu02872	Bacteria	Verrucomicrobia	Verrucomicrobiae	Verrucomicrobiales	Verrucomicrobiales_unclassified	Verrucomicrobiales_unclassified
Otu02873	0	0	0	0	0	0	0	0	0	1	0	0		0	0	0	0			Otu02873	Bacteria	Verrucomicrobia	Verrucomicrobiae	Verrucomicrobiales	DEV007	DEV007_unclassified
Otu02875	0	0	0	0	0	0	0	0	0	1	0	0		0	0	0	0			Otu02875	Bacteria	Proteobacteria	Alphaproteobacteria	Rickettsiales	LWSR-14	LWSR-14_unclassified
Otu02879	0	0	0	0	1	0	0	0	0	0	0	0		0	0	0.000853519	0.000853519			Otu02879	Bacteria	TM6	TM6_unclassified	TM6_unclassified	TM6_unclassified	TM6_unclassified
Otu02880	0	0	0	0	0	2	0	0	0	0	0	0		0	0	0	0.00170704			Otu02880	Bacteria	Bacteria_unclassified	Bacteria_unclassified	Bacteria_unclassified	Bacteria_unclassified	Bacteria_unclassified
Otu02882	0	0	0	0	0	0	0	0	0	2	0	0		0	0	0	0			Otu02882	Bacteria	Gracilibacteria	Gracilibacteria_unclassified	Gracilibacteria_unclassified	Gracilibacteria_unclassified	Gracilibacteria_unclassified
Otu02887	0	0	0	0	0	1	0	0	0	0	0	0		0	0	0	0.000853519			Otu02887	Bacteria	Chloroflexi	SAR202_clade	SAR202_clade_unclassified	SAR202_clade_unclassified	SAR202_clade_unclassified
Otu02889	0	0	0	2	0	0	0	0	0	0	0	0		0	0.00170704	0.00170704	0.00170704			Otu02889	Bacteria	Chlamydiae	Chlamydiae	Chlamydiales	Chlamydiales_unclassified	Chlamydiales_unclassified
Otu02912	1	0	0	0	0	0	0	0	0	0	0	0		0.000853519	0	0	0			Otu02912	Bacteria	Proteobacteria	Alphaproteobacteria	Alphaproteobacteria_unclassified	Alphaproteobacteria_unclassified	Alphaproteobacteria_unclassified
Otu02927	0	0	0	0	0	0	0	0	0	0	0	1		0	0	0	0			Otu02927	Bacteria	Bacteroidetes	Bacteroidetes_unclassified	Bacteroidetes_unclassified	Bacteroidetes_unclassified	Bacteroidetes_unclassified
Otu02930	2	0	0	0	0	0	0	0	0	0	0	0		0.00170704	0	0	0			Otu02930	Bacteria	Proteobacteria	Gammaproteobacteria	Gammaproteobacteria_unclassified	Gammaproteobacteria_unclassified	Gammaproteobacteria_unclassified
Otu02935	0	0	1	0	0	0	0	0	0	0	0	0		0.000853519	0.000853519	0.000853519	0			Otu02935	Bacteria	Proteobacteria	Gammaproteobacteria	Oceanospirillales	Oceanospirillaceae	Oceanospirillaceae_unclassified
Otu02936	0	0	0	0	0	0	0	0	0	1	0	0		0	0	0	0			Otu02936	Bacteria	Proteobacteria	Gammaproteobacteria	Order_Incertae_Sedis	Family_Incertae_Sedis	Marinicella
Otu02938	1	0	0	0	0	0	0	0	0	0	0	0		0.000853519	0	0	0			Otu02938	Bacteria	Proteobacteria	Gammaproteobacteria	Gammaproteobacteria_unclassified	Gammaproteobacteria_unclassified	Gammaproteobacteria_unclassified
Otu02957	1	0	0	0	0	0	0	0	0	0	0	0		0.000853519	0	0	0			Otu02957	Bacteria	Proteobacteria	Gammaproteobacteria	Gammaproteobacteria_unclassified	Gammaproteobacteria_unclassified	Gammaproteobacteria_unclassified
Otu02963	0	0	0	0	0	0	1	0	0	0	0	0		0	0	0	0			Otu02963	Bacteria	Proteobacteria	Gammaproteobacteria	Alteromonadales	Alteromonadaceae	Marinobacter
Otu02966	0	0	1	0	0	0	0	0	0	0	0	0		0.000853519	0.000853519	0.000853519	0			Otu02966	Bacteria	Proteobacteria	Gammaproteobacteria	Gammaproteobacteria_unclassified	Gammaproteobacteria_unclassified	Gammaproteobacteria_unclassified
Otu02968	1	0	0	0	0	0	0	0	0	0	0	0		0.000853519	0	0	0			Otu02968	Bacteria	Proteobacteria	Gammaproteobacteria	Alteromonadales	Alteromonadaceae	Alteromonadaceae_unclassified
Otu02976	1	0	0	0	0	0	0	0	0	0	0	0		0.000853519	0	0	0			Otu02976	Bacteria	Proteobacteria	Gammaproteobacteria	Thiotrichales	Piscirickettsiaceae	Cycloclasticus
Otu02982	0	0	0	0	0	0	0	0	0	0	1	0		0	0	0	0			Otu02982	Bacteria	Proteobacteria	Gammaproteobacteria	Thiotrichales	Piscirickettsiaceae	Methylophaga
Otu02988	0	0	0	0	0	0	0	0	0	2	0	0		0	0	0	0			Otu02988	Bacteria	Proteobacteria	Alphaproteobacteria	Rhodobacterales	Rhodobacteraceae	Rhodobacteraceae_unclassified
Otu02993	0	0	0	0	0	0	0	0	1	0	0	0		0	0	0	0			Otu02993	Bacteria	Proteobacteria	Gammaproteobacteria	Oceanospirillales	Oceanospirillaceae	Litoribacillus
Otu02996	0	0	0	0	0	0	0	1	0	0	0	0		0	0	0	0			Otu02996	Bacteria	Proteobacteria	Alphaproteobacteria	Rhodobacterales	Rhodobacteraceae	Rhodobacteraceae_unclassified
Otu03001	0	0	0	0	0	0	1	0	0	0	0	0		0	0	0	0			Otu03001	Bacteria	Proteobacteria	Gammaproteobacteria	Gammaproteobacteria_unclassified	Gammaproteobacteria_unclassified	Gammaproteobacteria_unclassified
Otu03016	0	2	0	0	0	0	0	0	0	0	0	0		0.00170704	0.00170704	0	0			Otu03016	Bacteria	Proteobacteria	Alphaproteobacteria	Rhodobacterales	Rhodobacteraceae	Rhodobacteraceae_unclassified
Otu03018	0	0	0	3	0	1	0	0	0	0	0	0		0	0.00256056	0.00256056	0.00341408			Otu03018	Bacteria	PAUC34f	PAUC34f_unclassified	PAUC34f_unclassified	PAUC34f_unclassified	PAUC34f_unclassified
Otu03026	0	0	0	0	0	0	0	0	0	0	2	0		0	0	0	0			Otu03026	Bacteria	Bacteroidetes	Flavobacteriia	Flavobacteriales	Cryomorphaceae	Owenweeksia
Otu03027	1	0	0	0	0	0	0	0	0	0	0	0		0.000853519	0	0	0			Otu03027	Bacteria	Bacteroidetes	Flavobacteriia	Flavobacteriales	Flavobacteriaceae	Muricauda
Otu03030	0	0	0	0	0	1	0	0	0	0	0	0		0	0	0	0.000853519			Otu03030	Bacteria	Planctomycetes	Phycisphaerae	Phycisphaerales	Phycisphaeraceae	Phycisphaeraceae_unclassified
Otu03038	0	0	0	0	0	0	0	0	0	1	0	0		0	0	0	0			Otu03038	Bacteria	Proteobacteria	Gammaproteobacteria	Gammaproteobacteria_unclassified	Gammaproteobacteria_unclassified	Gammaproteobacteria_unclassified
Otu03040	0	0	0	0	0	0	0	0	0	0	0	1		0	0	0	0			Otu03040	Bacteria	Proteobacteria	Gammaproteobacteria	NKB5	NKB5_unclassified	NKB5_unclassified
Otu03041	0	0	0	0	0	1	0	0	0	0	0	0		0	0	0	0.000853519			Otu03041	Bacteria	Planctomycetes	OM190	OM190_unclassified	OM190_unclassified	OM190_unclassified
Otu03047	0	0	0	1	0	0	0	0	0	0	0	0		0	0.000853519	0.000853519	0.000853519			Otu03047	Bacteria	Bacteroidetes	Flavobacteriia	Flavobacteriales	Flavobacteriaceae	Cloacibacterium
Otu03057	0	0	0	0	0	0	0	0	0	1	0	0		0	0	0	0			Otu03057	Bacteria	Proteobacteria	Alphaproteobacteria	Rhodobacterales	Rhodobacteraceae	Pseudophaeobacter
Otu03064	0	0	0	0	1	0	0	0	0	0	0	0		0	0	0.000853519	0.000853519			Otu03064	Bacteria	Bacteroidetes	Bacteroidetes_unclassified	Bacteroidetes_unclassified	Bacteroidetes_unclassified	Bacteroidetes_unclassified
Otu03070	0	0	0	0	0	0	0	0	0	1	0	0		0	0	0	0			Otu03070	Bacteria	Parcubacteria	Parcubacteria_unclassified	Parcubacteria_unclassified	Parcubacteria_unclassified	Parcubacteria_unclassified
Otu03075	0	0	0	0	0	0	0	0	0	0	0	1		0	0	0	0			Otu03075	Bacteria	Proteobacteria	Alphaproteobacteria	Rhodobacterales	Rhodobacteraceae	Rhodobacteraceae_unclassified
Otu03078	0	0	0	1	0	0	0	0	0	0	0	0		0	0.000853519	0.000853519	0.000853519			Otu03078	Bacteria	Proteobacteria	Gammaproteobacteria	Alteromonadales	Pseudoalteromonadaceae	Pseudoalteromonas
Otu03094	0	0	0	0	1	0	0	0	0	0	0	0		0	0	0.000853519	0.000853519			Otu03094	Bacteria	Proteobacteria	Gammaproteobacteria	NKB5	NKB5_unclassified	NKB5_unclassified
Otu03105	1	0	0	0	0	0	0	0	0	0	0	0		0.000853519	0	0	0			Otu03105	Bacteria	Proteobacteria	Gammaproteobacteria	Thiotrichales	Piscirickettsiaceae	Cycloclasticus
Otu03111	0	1	0	0	0	0	0	0	0	0	0	0		0.000853519	0.000853519	0	0			Otu03111	Bacteria	Proteobacteria	Gammaproteobacteria	Gammaproteobacteria_unclassified	Gammaproteobacteria_unclassified	Gammaproteobacteria_unclassified
Otu03114	0	1	0	0	0	0	0	0	0	0	0	0		0.000853519	0.000853519	0	0			Otu03114	Bacteria	Proteobacteria	Gammaproteobacteria	Alteromonadales	Colwelliaceae	Thalassotalea
Otu03118	0	0	0	0	1	0	0	0	0	0	0	0		0	0	0.000853519	0.000853519			Otu03118	Bacteria	Proteobacteria	Alphaproteobacteria	Alphaproteobacteria_unclassified	Alphaproteobacteria_unclassified	Alphaproteobacteria_unclassified
Otu03119	0	0	0	1	0	0	0	0	0	0	0	0		0	0.000853519	0.000853519	0.000853519			Otu03119	Bacteria	Proteobacteria	Gammaproteobacteria	NKB5	NKB5_unclassified	NKB5_unclassified
Otu03120	1	0	0	0	0	0	0	0	0	0	0	0		0.000853519	0	0	0			Otu03120	Bacteria	Proteobacteria	Gammaproteobacteria	Alteromonadales	Alteromonadaceae	Marinobacter
Otu03121	0	0	2	0	0	0	0	0	0	0	0	0		0.00170704	0.00170704	0.00170704	0			Otu03121	Bacteria	Proteobacteria	Gammaproteobacteria	Alteromonadales	Alteromonadaceae	Alteromonadaceae_unclassified
Otu03122	0	0	0	1	1	0	0	0	0	0	0	0		0	0.000853519	0.00170704	0.00170704			Otu03122	Bacteria	Proteobacteria	Gammaproteobacteria	Gammaproteobacteria_unclassified	Gammaproteobacteria_unclassified	Gammaproteobacteria_unclassified
Otu03127	0	0	0	0	0	0	0	1	0	0	0	1		0	0	0	0			Otu03127	Bacteria	Proteobacteria	Alphaproteobacteria	Rhodobacterales	Rhodobacteraceae	Rhodobacteraceae_unclassified
Otu03136	0	0	0	0	0	1	0	0	0	0	0	0		0	0	0	0.000853519			Otu03136	Bacteria	Hydrogenedentes	Hydrogenedentes_unclassified	Hydrogenedentes_unclassified	Hydrogenedentes_unclassified	Hydrogenedentes_unclassified
Otu03139	0	0	0	0	1	0	0	0	0	0	0	0		0	0	0.000853519	0.000853519			Otu03139	Bacteria	Proteobacteria	Gammaproteobacteria	Oceanospirillales	SAR86_clade	SAR86_clade_unclassified
Otu03141	0	0	0	1	0	0	0	0	0	0	0	0		0	0.000853519	0.000853519	0.000853519			Otu03141	Bacteria	Planctomycetes	Planctomycetes_unclassified	Planctomycetes_unclassified	Planctomycetes_unclassified	Planctomycetes_unclassified
Otu03142	0	0	0	1	0	0	0	0	0	0	0	0		0	0.000853519	0.000853519	0.000853519			Otu03142	Bacteria	Proteobacteria	Alphaproteobacteria	Rhizobiales	Methylocystaceae	Methylocystaceae_unclassified
Otu03150	0	1	0	0	0	0	0	0	0	0	0	0		0.000853519	0.000853519	0	0			Otu03150	Bacteria	Proteobacteria	Gammaproteobacteria	Gammaproteobacteria_unclassified	Gammaproteobacteria_unclassified	Gammaproteobacteria_unclassified
Otu03152	0	0	0	0	0	0	0	0	0	1	0	0		0	0	0	0			Otu03152	Bacteria	Bacteroidetes	Flavobacteriia	Flavobacteriales	Flavobacteriaceae	Aquibacter
Otu03160	0	0	0	0	0	0	0	0	0	0	0	1		0	0	0	0			Otu03160	Bacteria	Gracilibacteria	Gracilibacteria_unclassified	Gracilibacteria_unclassified	Gracilibacteria_unclassified	Gracilibacteria_unclassified
Otu03164	0	0	0	2	0	0	0	0	0	0	0	0		0	0.00170704	0.00170704	0.00170704			Otu03164	Bacteria	Proteobacteria	Alphaproteobacteria	SAR11_clade	SAR11_clade_unclassified	SAR11_clade_unclassified
Otu03166	1	0	0	0	0	0	0	0	0	0	0	0		0.000853519	0	0	0			Otu03166	Bacteria	Proteobacteria	Gammaproteobacteria	Gammaproteobacteria_unclassified	Gammaproteobacteria_unclassified	Gammaproteobacteria_unclassified
Otu03168	0	0	0	1	0	0	0	0	0	0	0	0		0	0.000853519	0.000853519	0.000853519			Otu03168	Bacteria	Proteobacteria	Alphaproteobacteria	Rickettsiales	Rickettsiales_unclassified	Rickettsiales_unclassified
Otu03170	0	0	0	0	2	0	0	0	0	0	0	0		0	0	0.00170704	0.00170704			Otu03170	Bacteria	TM6	TM6_unclassified	TM6_unclassified	TM6_unclassified	TM6_unclassified
Otu03173	0	0	0	0	0	1	0	0	0	0	0	0		0	0	0	0.000853519			Otu03173	Bacteria	TM6	TM6_unclassified	TM6_unclassified	TM6_unclassified	TM6_unclassified
Otu03178	0	1	0	0	0	0	0	0	0	0	0	0		0.000853519	0.000853519	0	0			Otu03178	Bacteria	Planctomycetes	OM190	OM190_unclassified	OM190_unclassified	OM190_unclassified
Otu03179	0	0	0	0	0	0	0	1	0	0	0	0		0	0	0	0			Otu03179	Bacteria	Proteobacteria	Gammaproteobacteria	Oceanospirillales	Oceanospirillaceae	Oceanospirillaceae_unclassified
Otu03188	0	0	0	0	0	0	0	0	0	0	0	1		0	0	0	0			Otu03188	Bacteria	Bacteroidetes	Cytophagia	Order_II	Rhodothermaceae	Rhodothermaceae_unclassified
Otu03197	1	0	0	0	0	0	0	0	0	0	0	0		0.000853519	0	0	0			Otu03197	Bacteria	Proteobacteria	Alphaproteobacteria	Caulobacterales	Hyphomonadaceae	Hyphomonas
Otu03201	0	0	0	0	0	0	0	0	1	0	0	0		0	0	0	0			Otu03201	Bacteria	Proteobacteria	Gammaproteobacteria	Oceanospirillales	Oceanospirillales_unclassified	Oceanospirillales_unclassified
Otu03203	0	0	0	0	0	0	0	0	0	1	0	0		0	0	0	0			Otu03203	Bacteria	Bacteroidetes	Sphingobacteriia	Sphingobacteriales	Saprospiraceae	Saprospiraceae_unclassified
Otu03208	0	0	0	0	0	0	0	1	0	0	0	0		0	0	0	0			Otu03208	Bacteria	Proteobacteria	Gammaproteobacteria	Cellvibrionales	Cellvibrionaceae	Maricurvus
Otu03218	0	0	0	0	0	0	0	2	0	0	0	0		0	0	0	0			Otu03218	Bacteria	Proteobacteria	Gammaproteobacteria	Gammaproteobacteria_unclassified	Gammaproteobacteria_unclassified	Gammaproteobacteria_unclassified
Otu03226	0	0	0	0	0	0	0	1	0	0	0	0		0	0	0	0			Otu03226	Bacteria	Proteobacteria	Gammaproteobacteria	Alteromonadales	Alteromonadaceae	Aestuariibacter
Otu03230	0	0	0	0	0	0	0	2	0	0	0	0		0	0	0	0			Otu03230	Bacteria	Proteobacteria	Gammaproteobacteria	Gammaproteobacteria_unclassified	Gammaproteobacteria_unclassified	Gammaproteobacteria_unclassified
Otu03248	0	0	0	0	0	0	0	1	0	0	0	0		0	0	0	0			Otu03248	Bacteria	Proteobacteria	Gammaproteobacteria	Gammaproteobacteria_unclassified	Gammaproteobacteria_unclassified	Gammaproteobacteria_unclassified
Otu03251	0	0	0	0	0	0	0	0	0	1	0	0		0	0	0	0			Otu03251	Bacteria	Proteobacteria	Gammaproteobacteria	Gammaproteobacteria_unclassified	Gammaproteobacteria_unclassified	Gammaproteobacteria_unclassified
Otu03255	0	0	1	0	0	0	0	0	0	0	0	0		0.000853519	0.000853519	0.000853519	0			Otu03255	Bacteria	Proteobacteria	Gammaproteobacteria	Gammaproteobacteria_unclassified	Gammaproteobacteria_unclassified	Gammaproteobacteria_unclassified
Otu03256	0	0	0	0	1	0	0	0	0	0	0	0		0	0	0.000853519	0.000853519			Otu03256	Bacteria	Proteobacteria	Alphaproteobacteria	Parvularculales	Parvularculaceae	Parvularcula
Otu03258	0	0	1	0	0	0	0	0	0	0	0	0		0.000853519	0.000853519	0.000853519	0			Otu03258	Bacteria	Proteobacteria	Gammaproteobacteria	Gammaproteobacteria_unclassified	Gammaproteobacteria_unclassified	Gammaproteobacteria_unclassified
Otu03264	0	0	0	0	0	1	0	0	0	0	0	0		0	0	0	0.000853519			Otu03264	Bacteria	Bacteria_unclassified	Bacteria_unclassified	Bacteria_unclassified	Bacteria_unclassified	Bacteria_unclassified
Otu03266	1	0	0	0	0	0	0	0	0	0	0	0		0.000853519	0	0	0			Otu03266	Bacteria	Proteobacteria	Gammaproteobacteria	Gammaproteobacteria_unclassified	Gammaproteobacteria_unclassified	Gammaproteobacteria_unclassified
Otu03275	0	1	0	0	0	0	0	0	0	0	0	0		0.000853519	0.000853519	0	0			Otu03275	Bacteria	Verrucomicrobia	Verrucomicrobiae	Verrucomicrobiales	Verrucomicrobiaceae	Roseibacillus
Otu03279	0	0	0	1	0	3	0	0	0	0	0	0		0	0.000853519	0.000853519	0.00341408			Otu03279	Bacteria	Bacteria_unclassified	Bacteria_unclassified	Bacteria_unclassified	Bacteria_unclassified	Bacteria_unclassified
Otu03293	0	0	0	0	0	1	0	0	0	0	0	0		0	0	0	0.000853519			Otu03293	Bacteria	Planctomycetes	Planctomycetacia	Planctomycetales	Planctomycetaceae	Planctomycetaceae_unclassified
Otu03319	0	0	0	0	0	1	0	0	0	0	0	0		0	0	0	0.000853519			Otu03319	Bacteria	Spirochaetae	Spirochaetes	Spirochaetales	Leptospiraceae	Leptospira
Otu03321	0	0	0	1	1	0	0	0	0	0	0	0		0	0.000853519	0.00170704	0.00170704			Otu03321	Bacteria	Bacteria_unclassified	Bacteria_unclassified	Bacteria_unclassified	Bacteria_unclassified	Bacteria_unclassified
Otu03330	0	0	0	1	1	0	0	0	0	0	0	0		0	0.000853519	0.00170704	0.00170704			Otu03330	Bacteria	Planctomycetes	Planctomycetacia	Planctomycetales	Planctomycetaceae	Planctomycetaceae_unclassified
Otu03331	0	0	0	0	0	0	0	0	0	0	0	2		0	0	0	0			Otu03331	Bacteria	Planctomycetes	Planctomycetacia	Planctomycetales	Planctomycetaceae	Blastopirellula
Otu03332	0	0	0	0	0	0	0	0	0	2	0	0		0	0	0	0			Otu03332	Bacteria	Planctomycetes	OM190	OM190_unclassified	OM190_unclassified	OM190_unclassified
Otu03333	0	0	0	0	0	1	0	0	0	0	0	0		0	0	0	0.000853519			Otu03333	Bacteria	Bacteroidetes	Cytophagia	Cytophagales	Flammeovirgaceae	Fabibacter
Otu03337	0	0	0	1	0	0	0	0	0	0	0	0		0	0.000853519	0.000853519	0.000853519			Otu03337	Bacteria	PAUC34f	PAUC34f_unclassified	PAUC34f_unclassified	PAUC34f_unclassified	PAUC34f_unclassified
Otu03339	0	0	0	0	0	0	0	0	0	1	1	0		0	0	0	0			Otu03339	Archaea	Woesearchaeota_	Woesearchaeota__unclassified	Woesearchaeota__unclassified	Woesearchaeota__unclassified	Woesearchaeota__unclassified
Otu03365	0	0	0	0	0	0	0	0	0	1	0	0		0	0	0	0			Otu03365	Bacteria	Proteobacteria	Gammaproteobacteria	Thiotrichales	Thiotrichales_Incertae_Sedis	Candidatus_Endoecteinascidia
Otu03368	0	0	0	0	0	0	2	0	0	0	0	0		0	0	0	0			Otu03368	Bacteria	Bacteroidetes	Flavobacteriia	Flavobacteriales	Flavobacteriaceae	Flavobacteriaceae_unclassified
Otu03369	0	0	0	1	0	0	0	0	0	0	0	0		0	0.000853519	0.000853519	0.000853519			Otu03369	Bacteria	Bacteroidetes	Sphingobacteriia	Sphingobacteriales	Saprospiraceae	Saprospiraceae_unclassified
Otu03374	0	0	0	0	0	1	0	0	0	0	0	0		0	0	0	0.000853519			Otu03374	Bacteria	Planctomycetes	Planctomycetacia	Planctomycetales	Planctomycetaceae	Planctomyces
Otu03376	0	0	0	0	1	1	0	0	0	0	0	0		0	0	0.000853519	0.00170704			Otu03376	Bacteria	Verrucomicrobia	Opitutae	Opitutae_unclassified	Opitutae_unclassified	Opitutae_unclassified
Otu03378	0	0	0	0	1	0	0	0	0	0	0	0		0	0	0.000853519	0.000853519			Otu03378	Bacteria	Planctomycetes	OM190	OM190_unclassified	OM190_unclassified	OM190_unclassified
Otu03390	0	2	0	0	0	0	1	1	0	0	0	0		0.00170704	0.00170704	0	0			Otu03390	Bacteria	Bacteroidetes	Flavobacteriia	Flavobacteriales	Flavobacteriaceae	Flavobacteriaceae_unclassified
Otu03399	0	0	0	0	0	0	0	0	0	0	0	2		0	0	0	0			Otu03399	Bacteria	Proteobacteria	Proteobacteria_unclassified	Proteobacteria_unclassified	Proteobacteria_unclassified	Proteobacteria_unclassified
Otu03404	0	3	0	0	0	0	0	0	0	0	0	0		0.00256056	0.00256056	0	0			Otu03404	Bacteria	Proteobacteria	Alphaproteobacteria	Alphaproteobacteria_unclassified	Alphaproteobacteria_unclassified	Alphaproteobacteria_unclassified
Otu03413	0	0	0	0	0	0	0	0	0	0	0	1		0	0	0	0			Otu03413	Bacteria	Proteobacteria	Gammaproteobacteria	Cellvibrionales	Porticoccaceae	C1-B045
Otu03414	0	0	0	0	0	0	0	0	0	0	0	1		0	0	0	0			Otu03414	Bacteria	Proteobacteria	Alphaproteobacteria	Alphaproteobacteria_unclassified	Alphaproteobacteria_unclassified	Alphaproteobacteria_unclassified
Otu03416	2	0	1	0	0	0	0	0	0	0	0	0		0.00256056	0.000853519	0.000853519	0			Otu03416	Bacteria	Proteobacteria	Gammaproteobacteria	Alteromonadales	Idiomarinaceae	Idiomarina
Otu03427	0	0	0	0	0	0	0	0	0	1	0	0		0	0	0	0			Otu03427	Bacteria	Proteobacteria	Alphaproteobacteria	Rhodobacterales	Rhodobacteraceae	Rhodobacteraceae_unclassified
Otu03438	0	1	0	0	0	0	0	0	0	0	0	0		0.000853519	0.000853519	0	0			Otu03438	Bacteria	Proteobacteria	Deltaproteobacteria	Bdellovibrionales	Bacteriovoracaceae	Bacteriovoracaceae_unclassified
Otu03443	0	0	0	0	0	1	0	0	0	0	0	0		0	0	0	0.000853519			Otu03443	Bacteria	Proteobacteria	Gammaproteobacteria	Thiotrichales	Piscirickettsiaceae	Piscirickettsiaceae_unclassified
Otu03444	0	0	0	0	0	0	0	0	0	1	0	2		0	0	0	0			Otu03444	Bacteria	Proteobacteria	Gammaproteobacteria	Alteromonadales	Pseudoalteromonadaceae	Algicola
Otu03453	0	0	0	0	0	0	0	0	0	0	0	1		0	0	0	0			Otu03453	Bacteria	Proteobacteria	Alphaproteobacteria	Alphaproteobacteria_unclassified	Alphaproteobacteria_unclassified	Alphaproteobacteria_unclassified
Otu03461	0	1	0	0	0	0	0	0	0	0	0	0		0.000853519	0.000853519	0	0			Otu03461	Bacteria	Proteobacteria	Gammaproteobacteria	Gammaproteobacteria_unclassified	Gammaproteobacteria_unclassified	Gammaproteobacteria_unclassified
Otu03482	0	0	0	0	0	0	0	0	0	0	0	1		0	0	0	0			Otu03482	Bacteria	Proteobacteria	Alphaproteobacteria	Rhodospirillales	Rhodospirillaceae	Thalassobaculum
Otu03489	0	1	0	0	0	0	0	0	0	0	0	0		0.000853519	0.000853519	0	0			Otu03489	Bacteria	Proteobacteria	Gammaproteobacteria	Thiotrichales	Piscirickettsiaceae	Piscirickettsiaceae_unclassified
Otu03495	0	0	0	0	0	0	0	0	0	0	0	1		0	0	0	0			Otu03495	Bacteria	Proteobacteria	Gammaproteobacteria	Gammaproteobacteria_unclassified	Gammaproteobacteria_unclassified	Gammaproteobacteria_unclassified
Otu03497	0	0	0	0	0	0	0	0	0	1	0	0		0	0	0	0			Otu03497	Bacteria	Proteobacteria	Gammaproteobacteria	Thiotrichales	Piscirickettsiaceae	Methylophaga
Otu03514	0	0	0	0	0	0	0	0	0	0	0	1		0	0	0	0			Otu03514	Bacteria	Proteobacteria	Gammaproteobacteria	NKB5	NKB5_unclassified	NKB5_unclassified
Otu03517	0	0	0	0	0	0	0	0	0	0	0	4		0	0	0	0			Otu03517	Bacteria	Proteobacteria	Alphaproteobacteria	Rickettsiales	LWSR-14	LWSR-14_unclassified
Otu03526	0	0	1	0	0	0	0	0	0	0	0	0		0.000853519	0.000853519	0.000853519	0			Otu03526	Bacteria	Proteobacteria	Gammaproteobacteria	Gammaproteobacteria_unclassified	Gammaproteobacteria_unclassified	Gammaproteobacteria_unclassified
Otu03530	0	0	0	0	0	0	0	0	0	0	1	0		0	0	0	0			Otu03530	Bacteria	Proteobacteria	Gammaproteobacteria	Thiotrichales	Piscirickettsiaceae	Piscirickettsiaceae_unclassified
Otu03533	1	0	0	0	0	0	0	0	0	0	0	0		0.000853519	0	0	0			Otu03533	Bacteria	Proteobacteria	Alphaproteobacteria	Rhodospirillales	Rhodospirillaceae	Thalassospira
Otu03550	0	0	0	0	0	0	0	0	0	0	0	1		0	0	0	0			Otu03550	Bacteria	Proteobacteria	Deltaproteobacteria	Sh765B-TzT-29	Sh765B-TzT-29_unclassified	Sh765B-TzT-29_unclassified
Otu03554	0	0	0	1	2	0	0	0	0	0	0	0		0	0.000853519	0.00256056	0.00256056			Otu03554	Bacteria	Proteobacteria	Alphaproteobacteria	Sphingomonadales	Sphingomonadales_unclassified	Sphingomonadales_unclassified
Otu03559	0	0	0	1	2	0	0	0	0	0	0	0		0	0.000853519	0.00256056	0.00256056			Otu03559	Bacteria	Proteobacteria	Gammaproteobacteria	KI89A_clade	KI89A_clade_unclassified	KI89A_clade_unclassified
Otu03560	0	0	0	0	0	1	0	0	0	0	0	0		0	0	0	0.000853519			Otu03560	Bacteria	Proteobacteria	Deltaproteobacteria	Oligoflexales	Oligoflexales_unclassified	Oligoflexales_unclassified
Otu03561	0	0	0	0	0	0	0	0	0	0	1	0		0	0	0	0			Otu03561	Bacteria	Proteobacteria	Gammaproteobacteria	Gammaproteobacteria_unclassified	Gammaproteobacteria_unclassified	Gammaproteobacteria_unclassified
Otu03571	0	0	0	0	0	0	0	0	0	1	0	0		0	0	0	0			Otu03571	Bacteria	Proteobacteria	Gammaproteobacteria	Gammaproteobacteria_unclassified	Gammaproteobacteria_unclassified	Gammaproteobacteria_unclassified
Otu03602	0	0	2	0	0	0	0	0	0	0	0	0		0.00170704	0.00170704	0.00170704	0			Otu03602	Bacteria	Proteobacteria	Gammaproteobacteria	Alteromonadales	Idiomarinaceae	Idiomarina
Otu03608	0	0	0	1	0	0	0	0	0	0	0	0		0	0.000853519	0.000853519	0.000853519			Otu03608	Bacteria	Omnitrophica	Omnitrophica_Incertae_Sedis	Unknown_Order	Unknown_Family	Candidatus_Omnitrophus
Otu03615	0	0	0	0	0	1	0	0	0	0	0	0		0	0	0	0.000853519			Otu03615	Bacteria	Proteobacteria	Gammaproteobacteria	NKB5	NKB5_unclassified	NKB5_unclassified
Otu03623	0	0	0	0	1	0	0	0	0	0	0	0		0	0	0.000853519	0.000853519			Otu03623	Bacteria	Proteobacteria	Deltaproteobacteria	Bdellovibrionales	Bdellovibrionaceae	Bdellovibrio
Otu03641	0	0	0	0	0	0	0	1	0	0	0	0		0	0	0	0			Otu03641	Bacteria	Proteobacteria	Gammaproteobacteria	Gammaproteobacteria_unclassified	Gammaproteobacteria_unclassified	Gammaproteobacteria_unclassified
Otu03646	0	0	0	1	0	0	0	0	0	0	0	0		0	0.000853519	0.000853519	0.000853519			Otu03646	Bacteria	Planctomycetes	Planctomycetacia	Planctomycetales	Planctomycetaceae	Planctomycetaceae_unclassified
Otu03651	0	0	0	0	0	0	0	0	0	0	1	0		0	0	0	0			Otu03651	Bacteria	Proteobacteria	Gammaproteobacteria	Thiotrichales	Piscirickettsiaceae	Methylophaga
Otu03671	0	1	0	0	0	0	0	0	0	0	0	0		0.000853519	0.000853519	0	0			Otu03671	Bacteria	Planctomycetes	Phycisphaerae	Phycisphaerales	Phycisphaeraceae	SM1A02
Otu03676	0	0	0	0	1	1	0	0	0	0	0	0		0	0	0.000853519	0.00170704			Otu03676	Bacteria	Planctomycetes	Phycisphaerae	Phycisphaerales	Phycisphaeraceae	Phycisphaeraceae_unclassified
Otu03693	0	0	0	0	0	0	0	0	0	0	1	0		0	0	0	0			Otu03693	Bacteria	Proteobacteria	Gammaproteobacteria	Gammaproteobacteria_unclassified	Gammaproteobacteria_unclassified	Gammaproteobacteria_unclassified
Otu03700	0	0	0	1	0	0	0	0	0	0	0	0		0	0.000853519	0.000853519	0.000853519			Otu03700	Bacteria	Proteobacteria	Alphaproteobacteria	DB1-14	DB1-14_unclassified	DB1-14_unclassified
Otu03706	0	0	1	0	0	0	0	0	0	0	0	0		0.000853519	0.000853519	0.000853519	0			Otu03706	Bacteria	Proteobacteria	Gammaproteobacteria	Gammaproteobacteria_unclassified	Gammaproteobacteria_unclassified	Gammaproteobacteria_unclassified
Otu03707	0	1	0	0	0	0	0	0	0	0	0	0		0.000853519	0.000853519	0	0			Otu03707	Bacteria	Planctomycetes	OM190	OM190_unclassified	OM190_unclassified	OM190_unclassified
Otu03720	1	0	0	0	0	0	2	1	0	0	0	0		0.000853519	0	0	0			Otu03720	Bacteria	Bacteroidetes	Flavobacteriia	Flavobacteriales	Flavobacteriaceae	Flavobacteriaceae_unclassified
Otu03735	0	0	1	0	0	0	0	0	0	0	0	0		0.000853519	0.000853519	0.000853519	0			Otu03735	Bacteria	Proteobacteria	Alphaproteobacteria	Rhodobacterales	Rhodobacteraceae	Rhodobacteraceae_unclassified
Otu03738	0	0	0	0	0	0	0	0	0	0	0	1		0	0	0	0			Otu03738	Bacteria	Bacteroidetes	Flavobacteriia	Flavobacteriales	Flavobacteriaceae	Flavobacteriaceae_unclassified
Otu03753	0	0	0	0	0	0	0	0	0	0	1	0		0	0	0	0			Otu03753	Bacteria	Bacteroidetes	Sphingobacteriia	Sphingobacteriales	Saprospiraceae	Saprospiraceae_unclassified
Otu03769	0	0	0	2	0	0	0	0	0	0	0	0		0	0.00170704	0.00170704	0.00170704			Otu03769	Bacteria	Proteobacteria	Alphaproteobacteria	Alphaproteobacteria_unclassified	Alphaproteobacteria_unclassified	Alphaproteobacteria_unclassified
Otu03783	0	0	0	0	0	0	0	0	0	1	0	0		0	0	0	0			Otu03783	Archaea	Archaea_unclassified	Archaea_unclassified	Archaea_unclassified	Archaea_unclassified	Archaea_unclassified
Otu03789	0	0	0	0	0	0	0	0	1	0	0	0		0	0	0	0			Otu03789	Archaea	Archaea_unclassified	Archaea_unclassified	Archaea_unclassified	Archaea_unclassified	Archaea_unclassified
Otu03795	0	0	0	0	0	0	0	0	0	1	0	0		0	0	0	0			Otu03795	Bacteria	Proteobacteria	Alphaproteobacteria	Alphaproteobacteria_unclassified	Alphaproteobacteria_unclassified	Alphaproteobacteria_unclassified
Otu03800	0	0	0	0	0	0	2	1	0	0	0	0		0	0	0	0			Otu03800	Bacteria	Proteobacteria	Alphaproteobacteria	Rhodospirillales	Rhodospirillaceae	Thalassospira
Otu03806	0	0	0	0	0	1	0	0	0	0	0	0		0	0	0	0.000853519			Otu03806	Bacteria	Bacteroidetes	Cytophagia	Order_II	Rhodothermaceae	Rhodothermaceae_unclassified
Otu03833	0	0	0	0	0	0	1	0	0	0	0	0		0	0	0	0			Otu03833	Bacteria	Proteobacteria	Gammaproteobacteria	Gammaproteobacteria_unclassified	Gammaproteobacteria_unclassified	Gammaproteobacteria_unclassified
Otu03835	0	0	0	0	0	0	0	0	0	1	0	1		0	0	0	0			Otu03835	Bacteria	TM6	TM6_unclassified	TM6_unclassified	TM6_unclassified	TM6_unclassified
Otu03855	2	0	0	0	0	0	0	0	0	0	0	0		0.00170704	0	0	0			Otu03855	Bacteria	Proteobacteria	Gammaproteobacteria	Gammaproteobacteria_unclassified	Gammaproteobacteria_unclassified	Gammaproteobacteria_unclassified
Otu03860	2	0	0	0	0	0	0	0	0	0	0	0		0.00170704	0	0	0			Otu03860	Bacteria	Proteobacteria	Alphaproteobacteria	Rhodobacterales	Rhodobacteraceae	Rhodobacteraceae_unclassified
Otu03864	0	0	0	1	0	0	0	0	0	1	0	0		0	0.000853519	0.000853519	0.000853519			Otu03864	Bacteria	Proteobacteria	Alphaproteobacteria	SAR11_clade	Surface_1	Candidatus_Pelagibacter
Otu03866	0	0	0	0	0	0	0	1	0	0	0	0		0	0	0	0			Otu03866	Bacteria	Proteobacteria	Gammaproteobacteria	Alteromonadales	Alteromonadaceae	Alteromonadaceae_unclassified
Otu03868	0	0	0	0	0	1	0	0	0	0	0	0		0	0	0	0.000853519			Otu03868	Bacteria	Firmicutes	Clostridia	Clostridiales	Clostridiales_unclassified	Clostridiales_unclassified
Otu03882	0	0	0	2	0	0	0	0	0	0	0	0		0	0.00170704	0.00170704	0.00170704			Otu03882	Bacteria	Proteobacteria	Alphaproteobacteria	SAR11_clade	SAR11_clade_unclassified	SAR11_clade_unclassified
Otu03897	0	0	0	0	0	0	0	0	0	0	1	0		0	0	0	0			Otu03897	Bacteria	Proteobacteria	Alphaproteobacteria	Rhodobacterales	Rhodobacteraceae	Rhodobacteraceae_unclassified
Otu03899	0	1	0	0	0	0	0	0	0	0	0	0		0.000853519	0.000853519	0	0			Otu03899	Bacteria	Proteobacteria	Gammaproteobacteria	Alteromonadales	Alteromonadaceae	Alteromonadaceae_unclassified
Otu03901	0	0	0	0	1	0	0	0	0	0	0	0		0	0	0.000853519	0.000853519			Otu03901	Bacteria	Proteobacteria	Alphaproteobacteria	Rhodospirillales	Rhodospirillaceae	AEGEAN-169_marine_group
Otu03903	0	0	0	0	0	0	0	0	1	0	0	0		0	0	0	0			Otu03903	Bacteria	Proteobacteria	Gammaproteobacteria	Gammaproteobacteria_unclassified	Gammaproteobacteria_unclassified	Gammaproteobacteria_unclassified
Otu03917	0	0	0	0	1	0	0	0	0	0	0	0		0	0	0.000853519	0.000853519			Otu03917	Bacteria	Verrucomicrobia	Opitutae	Opitutae_unclassified	Opitutae_unclassified	Opitutae_unclassified
Otu03918	0	0	0	0	4	0	0	0	0	0	0	0		0	0	0.00341408	0.00341408			Otu03918	Bacteria	Bacteria_unclassified	Bacteria_unclassified	Bacteria_unclassified	Bacteria_unclassified	Bacteria_unclassified
Otu03923	0	0	0	0	0	1	0	0	0	0	0	0		0	0	0	0.000853519			Otu03923	Bacteria	Bacteria_unclassified	Bacteria_unclassified	Bacteria_unclassified	Bacteria_unclassified	Bacteria_unclassified
Otu03945	0	0	0	0	1	0	0	0	0	0	0	0		0	0	0.000853519	0.000853519			Otu03945	Bacteria	Chlorobi	Chlorobia	Chlorobiales	OPB56	OPB56_unclassified
Otu03946	0	0	0	0	0	0	0	0	0	0	0	1		0	0	0	0			Otu03946	Bacteria	Bacteria_unclassified	Bacteria_unclassified	Bacteria_unclassified	Bacteria_unclassified	Bacteria_unclassified
Otu03952	0	0	0	0	0	0	0	0	0	0	0	1		0	0	0	0			Otu03952	Bacteria	Actinobacteria	Acidimicrobiia	Acidimicrobiales	Sva0996_marine_group	Sva0996_marine_group_unclassified
Otu03953	0	0	0	2	0	0	0	0	0	0	0	0		0	0.00170704	0.00170704	0.00170704			Otu03953	Bacteria	Proteobacteria	Alphaproteobacteria	Alphaproteobacteria_unclassified	Alphaproteobacteria_unclassified	Alphaproteobacteria_unclassified
Otu03954	0	0	0	0	0	0	0	0	0	1	0	0		0	0	0	0			Otu03954	Bacteria	Bacteria_unclassified	Bacteria_unclassified	Bacteria_unclassified	Bacteria_unclassified	Bacteria_unclassified
Otu03958	0	0	0	0	0	2	0	0	0	0	0	0		0	0	0	0.00170704			Otu03958	Bacteria	Proteobacteria	Alphaproteobacteria	Rhodospirillales	Rhodospirillaceae	Thalassospira
Otu03962	0	0	0	0	0	0	0	0	0	2	0	0		0	0	0	0			Otu03962	Bacteria	Actinobacteria	Acidimicrobiia	Acidimicrobiales	OM1_clade	Candidatus_Actinomarina
Otu03975	0	0	0	0	0	0	1	0	0	0	0	0		0	0	0	0			Otu03975	Bacteria	Bacteria_unclassified	Bacteria_unclassified	Bacteria_unclassified	Bacteria_unclassified	Bacteria_unclassified
Otu03980	0	0	0	0	0	0	1	0	0	0	0	0		0	0	0	0			Otu03980	Bacteria	Proteobacteria	Gammaproteobacteria	Gammaproteobacteria_unclassified	Gammaproteobacteria_unclassified	Gammaproteobacteria_unclassified
Otu04006	0	2	0	0	0	0	0	0	0	0	0	0		0.00170704	0.00170704	0	0			Otu04006	Bacteria	Proteobacteria	Gammaproteobacteria	Cellvibrionales	Porticoccaceae	Porticoccus
Otu04011	0	0	0	0	0	0	0	1	0	0	0	0		0	0	0	0			Otu04011	Bacteria	Latescibacteria	Latescibacteria_unclassified	Latescibacteria_unclassified	Latescibacteria_unclassified	Latescibacteria_unclassified
Otu04022	0	0	0	0	0	0	0	0	0	0	0	1		0	0	0	0			Otu04022	Bacteria	Gracilibacteria	Gracilibacteria_unclassified	Gracilibacteria_unclassified	Gracilibacteria_unclassified	Gracilibacteria_unclassified
Otu04024	0	0	0	0	0	0	0	0	0	1	0	0		0	0	0	0			Otu04024	Bacteria	Proteobacteria	Deltaproteobacteria	Myxococcales	Blfdi19	Blfdi19_unclassified
Otu04033	0	0	0	0	0	0	0	0	0	0	0	1		0	0	0	0			Otu04033	Bacteria	Bacteroidetes	Flavobacteriia	Flavobacteriales	Flavobacteriaceae	Flavobacteriaceae_unclassified
Otu04055	0	0	0	1	0	0	0	0	0	0	0	0		0	0.000853519	0.000853519	0.000853519			Otu04055	Bacteria	Proteobacteria	Deltaproteobacteria	Bdellovibrionales	Bdellovibrionaceae	Bdellovibrio
Otu04069	0	0	0	0	0	0	0	0	0	0	1	0		0	0	0	0			Otu04069	Bacteria	Bacteroidetes	Sphingobacteriia	Sphingobacteriales	Saprospiraceae	Saprospiraceae_unclassified
Otu04076	0	0	0	0	0	0	1	0	0	0	0	0		0	0	0	0			Otu04076	Bacteria	Proteobacteria	Gammaproteobacteria	Cellvibrionales	Porticoccaceae	C1-B045
Otu04083	0	0	0	0	0	0	0	1	0	0	0	0		0	0	0	0			Otu04083	Bacteria	Proteobacteria	Alphaproteobacteria	Rhodobacterales	Rhodobacteraceae	Rhodobacteraceae_unclassified
Otu04110	0	0	0	0	0	1	0	0	0	0	0	0		0	0	0	0.000853519			Otu04110	Bacteria	Bacteria_unclassified	Bacteria_unclassified	Bacteria_unclassified	Bacteria_unclassified	Bacteria_unclassified
Otu04144	1	0	0	0	0	0	0	0	0	0	0	0		0.000853519	0	0	0			Otu04144	Bacteria	Proteobacteria	Gammaproteobacteria	Gammaproteobacteria_unclassified	Gammaproteobacteria_unclassified	Gammaproteobacteria_unclassified
Otu04154	0	0	0	0	0	0	0	0	0	1	0	0		0	0	0	0			Otu04154	Bacteria	Proteobacteria	Alphaproteobacteria	Rhizobiales	Rhizobiales_unclassified	Rhizobiales_unclassified
Otu04166	0	0	1	0	0	0	0	0	0	0	0	0		0.000853519	0.000853519	0.000853519	0			Otu04166	Bacteria	Proteobacteria	Gammaproteobacteria	Gammaproteobacteria_unclassified	Gammaproteobacteria_unclassified	Gammaproteobacteria_unclassified
Otu04168	0	0	1	0	0	0	0	0	0	0	0	0		0.000853519	0.000853519	0.000853519	0			Otu04168	Bacteria	Proteobacteria	Gammaproteobacteria	Xanthomonadales	Solimonadaceae	Polycyclovorans
Otu04180	0	0	0	0	0	0	0	0	0	0	0	1		0	0	0	0			Otu04180	Bacteria	Proteobacteria	Alphaproteobacteria	Rhodobacterales	Rhodobacteraceae	Rhodobacteraceae_unclassified
Otu04184	0	0	0	0	0	0	0	0	0	1	0	0		0	0	0	0			Otu04184	Bacteria	Proteobacteria	Alphaproteobacteria	Rhodospirillales	Rhodospirillaceae	Thalassospira
Otu04195	0	0	0	0	0	0	0	1	0	0	0	0		0	0	0	0			Otu04195	Bacteria	Proteobacteria	Gammaproteobacteria	Gammaproteobacteria_unclassified	Gammaproteobacteria_unclassified	Gammaproteobacteria_unclassified
Otu04207	0	0	0	0	0	0	0	0	0	0	1	0		0	0	0	0			Otu04207	Bacteria	Proteobacteria	Alphaproteobacteria	Rhodobacterales	Rhodobacteraceae	Rhodobacteraceae_unclassified
Otu04210	0	0	0	0	0	0	0	0	0	1	0	0		0	0	0	0			Otu04210	Bacteria	Proteobacteria	Gammaproteobacteria	Cellvibrionales	Halieaceae	Halieaceae_unclassified
Otu04219	0	0	0	1	0	0	0	0	0	0	0	0		0	0.000853519	0.000853519	0.000853519			Otu04219	Bacteria	Proteobacteria	Gammaproteobacteria	Oceanospirillales	Oceanospirillales_unclassified	Oceanospirillales_unclassified
Otu04224	0	0	0	0	0	0	1	0	0	0	0	0		0	0	0	0			Otu04224	Bacteria	Proteobacteria	Gammaproteobacteria	Alteromonadales	Alteromonadaceae	Marinobacter
Otu04225	0	0	0	0	0	1	0	0	0	0	0	0		0	0	0	0.000853519			Otu04225	Bacteria	Proteobacteria	Gammaproteobacteria	Legionellales	Coxiellaceae	Coxiella
Otu04235	0	0	0	0	0	1	0	0	0	0	0	0		0	0	0	0.000853519			Otu04235	Bacteria	Proteobacteria	Deltaproteobacteria	Bdellovibrionales	Bacteriovoracaceae	Peredibacter
Otu04277	0	0	0	1	0	0	0	0	0	0	0	0		0	0.000853519	0.000853519	0.000853519			Otu04277	Bacteria	Proteobacteria	Gammaproteobacteria	Legionellales	Coxiellaceae	Coxiella
Otu04290	0	0	0	3	0	0	0	0	0	0	0	0		0	0.00256056	0.00256056	0.00256056			Otu04290	Bacteria	Proteobacteria	Proteobacteria_unclassified	Proteobacteria_unclassified	Proteobacteria_unclassified	Proteobacteria_unclassified
Otu04298	0	0	0	0	0	0	0	0	0	1	0	0		0	0	0	0			Otu04298	Bacteria	Proteobacteria	Deltaproteobacteria	Desulfobacterales	Desulfobulbaceae	Desulfobulbus
Otu04300	0	0	0	0	0	0	0	0	1	0	0	0		0	0	0	0			Otu04300	Bacteria	Proteobacteria	Gammaproteobacteria	Alteromonadales	Alteromonadaceae	Marinobacter
Otu04307	0	0	0	0	1	0	0	0	0	0	0	0		0	0	0.000853519	0.000853519			Otu04307	Bacteria	Proteobacteria	Gammaproteobacteria	Legionellales	Coxiellaceae	Coxiella
Otu04310	0	0	0	1	0	0	0	0	0	0	0	0		0	0.000853519	0.000853519	0.000853519			Otu04310	Bacteria	Proteobacteria	Deltaproteobacteria	Myxococcales	Myxococcales_unclassified	Myxococcales_unclassified
Otu04313	0	0	1	0	0	0	0	0	0	0	0	0		0.000853519	0.000853519	0.000853519	0			Otu04313	Bacteria	Bacteroidetes	Flavobacteriia	Flavobacteriales	Flavobacteriaceae	Flavobacteriaceae_unclassified
Otu04327	0	0	0	0	0	0	0	0	0	1	0	0		0	0	0	0			Otu04327	Bacteria	Proteobacteria	Deltaproteobacteria	Deltaproteobacteria_unclassified	Deltaproteobacteria_unclassified	Deltaproteobacteria_unclassified
Otu04330	0	0	0	0	0	0	0	0	0	0	0	1		0	0	0	0			Otu04330	Bacteria	Gemmatimonadetes	Gemmatimonadetes	BD2-11_terrestrial_group	BD2-11_terrestrial_group_unclassified	BD2-11_terrestrial_group_unclassified
Otu04333	0	0	0	0	0	0	0	0	0	0	1	1		0	0	0	0			Otu04333	Bacteria	Proteobacteria	Gammaproteobacteria	Gammaproteobacteria_unclassified	Gammaproteobacteria_unclassified	Gammaproteobacteria_unclassified
Otu04341	0	0	1	0	0	0	0	0	0	0	0	0		0.000853519	0.000853519	0.000853519	0			Otu04341	Bacteria	Proteobacteria	Alphaproteobacteria	Rhodobacterales	Rhodobacteraceae	Rhodobacteraceae_unclassified
Otu04374	0	0	0	0	0	0	0	1	0	0	0	0		0	0	0	0			Otu04374	Bacteria	Proteobacteria	Gammaproteobacteria	Gammaproteobacteria_unclassified	Gammaproteobacteria_unclassified	Gammaproteobacteria_unclassified
Otu04386	0	0	0	1	0	0	0	0	0	0	0	0		0	0.000853519	0.000853519	0.000853519			Otu04386	Bacteria	Planctomycetes	Planctomycetes_unclassified	Planctomycetes_unclassified	Planctomycetes_unclassified	Planctomycetes_unclassified
Otu04391	0	0	0	0	0	1	0	0	0	0	0	0		0	0	0	0.000853519			Otu04391	Bacteria	Planctomycetes	Phycisphaerae	Phycisphaerales	Phycisphaeraceae	SM1A02
Otu04431	0	0	0	0	0	0	0	0	0	0	1	1		0	0	0	0			Otu04431	Bacteria	Planctomycetes	Planctomycetacia	Planctomycetales	Planctomycetaceae	Blastopirellula
Otu04480	0	0	0	0	0	0	0	0	0	1	0	0		0	0	0	0			Otu04480	Bacteria	Bacteroidetes	Flavobacteriia	Flavobacteriales	Flavobacteriaceae	Flavobacteriaceae_unclassified
Otu04502	0	0	0	0	0	0	0	0	0	0	0	1		0	0	0	0			Otu04502	Bacteria	Cyanobacteria	Cyanobacteria	SubsectionI	FamilyI	FamilyI_unclassified
Otu04525	0	0	0	0	0	0	0	0	0	0	1	0		0	0	0	0			Otu04525	Bacteria	Proteobacteria	Gammaproteobacteria	Alteromonadales	Alteromonadaceae	Alteromonadaceae_unclassified
Otu04532	0	1	0	0	0	0	0	0	0	0	0	0		0.000853519	0.000853519	0	0			Otu04532	Bacteria	Proteobacteria	Gammaproteobacteria	Gammaproteobacteria_unclassified	Gammaproteobacteria_unclassified	Gammaproteobacteria_unclassified
Otu04550	0	0	0	0	0	0	0	0	0	0	1	0		0	0	0	0			Otu04550	Bacteria	TM6	TM6_unclassified	TM6_unclassified	TM6_unclassified	TM6_unclassified
Otu04556	0	0	0	0	0	0	0	0	0	0	0	1		0	0	0	0			Otu04556	Bacteria	Proteobacteria	Gammaproteobacteria	Gammaproteobacteria_unclassified	Gammaproteobacteria_unclassified	Gammaproteobacteria_unclassified
Otu04558	0	0	0	0	0	1	0	0	0	0	0	0		0	0	0	0.000853519			Otu04558	Bacteria	Acidobacteria	Acidobacteria	Subgroup_3	PAUC26f	PAUC26f_unclassified
Otu04570	0	0	0	0	0	0	0	0	0	1	0	0		0	0	0	0			Otu04570	Bacteria	Bacteria_unclassified	Bacteria_unclassified	Bacteria_unclassified	Bacteria_unclassified	Bacteria_unclassified
Otu04571	0	0	0	0	0	0	0	0	0	0	0	1		0	0	0	0			Otu04571	Archaea	Archaea_unclassified	Archaea_unclassified	Archaea_unclassified	Archaea_unclassified	Archaea_unclassified
Otu04582	0	0	0	0	0	0	0	0	0	0	1	0		0	0	0	0			Otu04582	Bacteria	Proteobacteria	Alphaproteobacteria	Rhodobacterales	Rhodobacteraceae	Rhodobacteraceae_unclassified
Otu04586	0	1	0	0	0	0	0	0	0	0	0	0		0.000853519	0.000853519	0	0			Otu04586	Bacteria	Proteobacteria	Gammaproteobacteria	Gammaproteobacteria_unclassified	Gammaproteobacteria_unclassified	Gammaproteobacteria_unclassified
Otu04591	1	1	0	0	0	0	0	0	0	0	0	0		0.00170704	0.000853519	0	0			Otu04591	Bacteria	Bacteroidetes	Flavobacteriia	Flavobacteriales	Flavobacteriaceae	Flavobacteriaceae_unclassified
Otu04592	0	0	0	0	0	0	1	0	0	0	0	0		0	0	0	0			Otu04592	Bacteria	Proteobacteria	Gammaproteobacteria	Gammaproteobacteria_unclassified	Gammaproteobacteria_unclassified	Gammaproteobacteria_unclassified
Otu04594	0	0	0	0	0	0	0	0	1	0	0	0		0	0	0	0			Otu04594	Bacteria	Proteobacteria	Alphaproteobacteria	Kordiimonadales	Kordiimonadaceae	Kordiimonas
Otu04602	0	0	0	0	0	1	0	0	0	0	0	0		0	0	0	0.000853519			Otu04602	Bacteria	Bacteroidetes	Cytophagia	Order_III	Unknown_Family	Aliifodinibius
Otu04607	0	1	0	0	0	0	0	0	0	0	0	0		0.000853519	0.000853519	0	0			Otu04607	Bacteria	Proteobacteria	Gammaproteobacteria	Oceanospirillales	Oceanospirillaceae	Oceanospirillaceae_unclassified
Otu04617	0	0	0	0	2	1	0	0	0	0	0	0		0	0	0.00170704	0.00256056			Otu04617	Bacteria	Planctomycetes	Planctomycetacia	Planctomycetales	Planctomycetaceae	Planctomyces
Otu04622	0	0	0	0	0	0	0	0	0	0	1	0		0	0	0	0			Otu04622	Bacteria	Verrucomicrobia	Verrucomicrobiae	Verrucomicrobiales	Verrucomicrobiales_unclassified	Verrucomicrobiales_unclassified
Otu04624	0	0	0	1	0	0	0	0	0	0	0	0		0	0.000853519	0.000853519	0.000853519			Otu04624	Bacteria	Nitrospirae	Nitrospira	Nitrospirales	Nitrospiraceae	Nitrospira
Otu04637	0	0	0	0	0	0	0	0	0	1	0	0		0	0	0	0			Otu04637	Bacteria	Proteobacteria	Gammaproteobacteria	Gammaproteobacteria_unclassified	Gammaproteobacteria_unclassified	Gammaproteobacteria_unclassified
Otu04653	0	0	0	0	1	0	0	0	0	0	0	0		0	0	0.000853519	0.000853519			Otu04653	Bacteria	Chlamydiae	Chlamydiae	Chlamydiales	Chlamydiales_unclassified	Chlamydiales_unclassified
Otu04673	0	0	0	0	0	0	0	0	0	0	0	1		0	0	0	0			Otu04673	Bacteria	Chlamydiae	Chlamydiae	Chlamydiales	Simkaniaceae	Simkaniaceae_unclassified
Otu04689	0	0	0	0	0	0	0	0	0	0	1	0		0	0	0	0			Otu04689	Bacteria	Proteobacteria	Alphaproteobacteria	Rhodobacterales	Rhodobacteraceae	Rhodobacteraceae_unclassified
Otu04704	3	0	0	0	0	0	0	0	0	0	0	0		0.00256056	0	0	0			Otu04704	Bacteria	Bacteroidetes	Flavobacteriia	Flavobacteriales	Flavobacteriaceae	Flavobacteriaceae_unclassified
Otu04707	0	0	0	0	3	0	0	0	0	0	0	0		0	0	0.00256056	0.00256056			Otu04707	Bacteria	Chlorobi	Chlorobia	Chlorobiales	OPB56	OPB56_unclassified
Otu04716	0	0	0	0	0	1	0	0	0	0	0	0		0	0	0	0.000853519			Otu04716	Bacteria	Acidobacteria	Holophagae	Subgroup_10	CA002	CA002_unclassified
Otu04718	0	1	0	0	0	0	0	0	0	0	0	0		0.000853519	0.000853519	0	0			Otu04718	Bacteria	Bacteroidetes	Flavobacteriia	Flavobacteriales	Flavobacteriaceae	Winogradskyella
Otu04723	0	0	0	0	0	0	1	0	0	0	0	0		0	0	0	0			Otu04723	Bacteria	Proteobacteria	Deltaproteobacteria	Oligoflexales	Oligoflexaceae	Oligoflexaceae_unclassified
Otu04726	0	0	0	0	0	2	0	0	0	0	0	0		0	0	0	0.00170704			Otu04726	Bacteria	Chlamydiae	Chlamydiae	Chlamydiales	Chlamydiales_unclassified	Chlamydiales_unclassified
Otu04737	0	0	0	1	0	0	0	0	0	0	0	0		0	0.000853519	0.000853519	0.000853519			Otu04737	Bacteria	Proteobacteria	Alphaproteobacteria	Rickettsiales	Rickettsiales_Incertae_Sedis	Candidatus_Captivus
Otu04746	1	0	0	0	0	0	0	0	0	0	0	0		0.000853519	0	0	0			Otu04746	Bacteria	Proteobacteria	Gammaproteobacteria	Alteromonadales	Idiomarinaceae	Idiomarina
Otu04772	0	0	0	0	0	0	0	0	0	0	0	1		0	0	0	0			Otu04772	Bacteria	Proteobacteria	Proteobacteria_unclassified	Proteobacteria_unclassified	Proteobacteria_unclassified	Proteobacteria_unclassified
Otu04781	0	0	0	0	1	0	0	0	0	0	0	0		0	0	0.000853519	0.000853519			Otu04781	Bacteria	Proteobacteria	Gammaproteobacteria	Gammaproteobacteria_unclassified	Gammaproteobacteria_unclassified	Gammaproteobacteria_unclassified
Otu04786	0	0	1	0	0	0	0	0	0	0	0	0		0.000853519	0.000853519	0.000853519	0			Otu04786	Bacteria	Proteobacteria	Gammaproteobacteria	Gammaproteobacteria_unclassified	Gammaproteobacteria_unclassified	Gammaproteobacteria_unclassified
Otu04792	0	2	0	0	0	0	0	0	0	0	0	0		0.00170704	0.00170704	0	0			Otu04792	Bacteria	Planctomycetes	Phycisphaerae	Phycisphaerales	Phycisphaeraceae	SM1A02
Otu04795	0	1	0	0	0	0	0	0	0	0	0	0		0.000853519	0.000853519	0	0			Otu04795	Bacteria	Proteobacteria	Gammaproteobacteria	Thiotrichales	Piscirickettsiaceae	Cycloclasticus
Otu04801	0	0	0	1	0	0	0	0	0	0	0	0		0	0.000853519	0.000853519	0.000853519			Otu04801	Bacteria	Planctomycetes	Planctomycetacia	Planctomycetales	Planctomycetaceae	Planctomyces
Otu04813	0	0	0	0	0	0	0	0	0	2	0	0		0	0	0	0			Otu04813	Bacteria	Planctomycetes	Planctomycetes_unclassified	Planctomycetes_unclassified	Planctomycetes_unclassified	Planctomycetes_unclassified
Otu04817	0	0	0	0	1	0	0	0	0	0	0	0		0	0	0.000853519	0.000853519			Otu04817	Bacteria	Bacteria_unclassified	Bacteria_unclassified	Bacteria_unclassified	Bacteria_unclassified	Bacteria_unclassified
Otu04831	0	0	0	0	1	0	0	0	0	0	0	0		0	0	0.000853519	0.000853519			Otu04831	Bacteria	Planctomycetes	OM190	OM190_unclassified	OM190_unclassified	OM190_unclassified
Otu04842	0	0	0	0	0	0	0	0	0	0	1	0		0	0	0	0			Otu04842	Bacteria	Bacteria_unclassified	Bacteria_unclassified	Bacteria_unclassified	Bacteria_unclassified	Bacteria_unclassified
Otu04855	0	0	0	0	0	0	0	1	0	0	0	0		0	0	0	0			Otu04855	Bacteria	Proteobacteria	Gammaproteobacteria	Oceanospirillales	Oceanospirillaceae	Litoribacillus
Otu04889	0	0	0	0	2	0	0	0	0	0	0	0		0	0	0.00170704	0.00170704			Otu04889	Bacteria	Proteobacteria	Deltaproteobacteria	Desulfuromonadales	Desulfuromonadales_unclassified	Desulfuromonadales_unclassified
Otu04902	0	0	0	0	0	0	0	0	0	0	0	1		0	0	0	0			Otu04902	Bacteria	Proteobacteria	Gammaproteobacteria	Thiotrichales	Piscirickettsiaceae	Methylophaga
Otu04940	0	0	0	0	0	1	0	0	0	0	0	0		0	0	0	0.000853519			Otu04940	Bacteria	Planctomycetes	Planctomycetacia	Planctomycetales	Planctomycetaceae	Planctomyces
Otu04947	0	0	0	0	0	0	0	1	0	0	0	0		0	0	0	0			Otu04947	Bacteria	Planctomycetes	OM190	OM190_unclassified	OM190_unclassified	OM190_unclassified
Otu04958	0	0	0	0	0	0	0	0	0	1	0	0		0	0	0	0			Otu04958	Bacteria	Planctomycetes	Planctomycetacia	Planctomycetales	Planctomycetaceae	Planctomyces
Otu04980	0	0	0	0	1	0	0	0	0	0	0	0		0	0	0.000853519	0.000853519			Otu04980	Bacteria	Proteobacteria	Gammaproteobacteria	Alteromonadales	Alteromonadaceae	Alteromonadaceae_unclassified
Otu04982	0	1	0	0	0	0	0	0	0	0	0	0		0.000853519	0.000853519	0	0			Otu04982	Bacteria	Proteobacteria	Alphaproteobacteria	Rhodobacterales	Rhodobacteraceae	Rhodobacteraceae_unclassified
Otu04984	0	0	0	1	0	0	0	0	0	0	0	0		0	0.000853519	0.000853519	0.000853519			Otu04984	Bacteria	Proteobacteria	Deltaproteobacteria	Sh765B-TzT-29	Sh765B-TzT-29_unclassified	Sh765B-TzT-29_unclassified
Otu05000	0	1	0	0	0	0	0	0	0	0	0	0		0.000853519	0.000853519	0	0			Otu05000	Bacteria	Proteobacteria	Gammaproteobacteria	Gammaproteobacteria_unclassified	Gammaproteobacteria_unclassified	Gammaproteobacteria_unclassified
Otu05006	0	0	0	1	0	0	0	0	0	0	0	0		0	0.000853519	0.000853519	0.000853519			Otu05006	Bacteria	Proteobacteria	Deltaproteobacteria	Sh765B-TzT-29	Sh765B-TzT-29_unclassified	Sh765B-TzT-29_unclassified
Otu05022	0	0	0	0	0	0	0	0	0	1	0	0		0	0	0	0			Otu05022	Bacteria	Proteobacteria	Gammaproteobacteria	Gammaproteobacteria_unclassified	Gammaproteobacteria_unclassified	Gammaproteobacteria_unclassified
Otu05030	0	1	0	0	0	0	0	0	0	0	0	0		0.000853519	0.000853519	0	0			Otu05030	Bacteria	Proteobacteria	Gammaproteobacteria	Oceanospirillales	Oceanospirillaceae	Oceanospirillaceae_unclassified
Otu05063	0	0	0	0	0	0	0	0	0	0	0	1		0	0	0	0			Otu05063	Bacteria	Bacteria_unclassified	Bacteria_unclassified	Bacteria_unclassified	Bacteria_unclassified	Bacteria_unclassified
Otu05064	0	0	0	0	0	0	0	0	0	0	1	0		0	0	0	0			Otu05064	Bacteria	Bacteria_unclassified	Bacteria_unclassified	Bacteria_unclassified	Bacteria_unclassified	Bacteria_unclassified
Otu05091	0	0	0	0	0	0	1	0	0	0	0	0		0	0	0	0			Otu05091	Bacteria	Proteobacteria	Gammaproteobacteria	Gammaproteobacteria_unclassified	Gammaproteobacteria_unclassified	Gammaproteobacteria_unclassified
Otu05119	0	0	0	0	0	0	0	0	0	0	0	1		0	0	0	0			Otu05119	Bacteria	Proteobacteria	Deltaproteobacteria	Deltaproteobacteria_unclassified	Deltaproteobacteria_unclassified	Deltaproteobacteria_unclassified
Otu05126	0	0	0	0	0	0	0	1	0	0	0	0		0	0	0	0			Otu05126	Bacteria	Proteobacteria	Gammaproteobacteria	Gammaproteobacteria_unclassified	Gammaproteobacteria_unclassified	Gammaproteobacteria_unclassified
Otu05140	0	0	0	0	0	0	0	0	1	0	0	0		0	0	0	0			Otu05140	Bacteria	Proteobacteria	Gammaproteobacteria	Gammaproteobacteria_unclassified	Gammaproteobacteria_unclassified	Gammaproteobacteria_unclassified
Otu05141	0	0	0	2	0	0	0	0	0	0	0	0		0	0.00170704	0.00170704	0.00170704			Otu05141	Bacteria	Proteobacteria	Alphaproteobacteria	Rhodospirillales	Rhodospirillales_Incertae_Sedis	Reyranella
Otu05152	0	0	0	1	0	0	0	0	0	0	0	0		0	0.000853519	0.000853519	0.000853519			Otu05152	Bacteria	Proteobacteria	Alphaproteobacteria	Rhodobacterales	Rhodobacteraceae	Labrenzia
Otu05153	0	0	0	0	0	0	0	0	0	1	0	0		0	0	0	0			Otu05153	Bacteria	Proteobacteria	Alphaproteobacteria	Rhodospirillales	Rhodospirillaceae	Thalassospira
Otu05184	0	0	0	2	0	0	0	0	0	0	0	0		0	0.00170704	0.00170704	0.00170704			Otu05184	Bacteria	Cyanobacteria	ML635J-21	ML635J-21_unclassified	ML635J-21_unclassified	ML635J-21_unclassified
Otu05189	1	0	0	0	0	0	0	0	0	0	0	0		0.000853519	0	0	0			Otu05189	Bacteria	Proteobacteria	Gammaproteobacteria	Gammaproteobacteria_unclassified	Gammaproteobacteria_unclassified	Gammaproteobacteria_unclassified
Otu05192	0	0	0	0	0	0	0	0	0	0	1	0		0	0	0	0			Otu05192	Bacteria	Proteobacteria	Alphaproteobacteria	Rhodobacterales	Rhodobacteraceae	Rhodobacteraceae_unclassified
Otu05194	0	0	0	2	0	0	0	0	0	0	0	0		0	0.00170704	0.00170704	0.00170704			Otu05194	Bacteria	Proteobacteria	Alphaproteobacteria	Sphingomonadales	Sphingomonadaceae	Sphingomonadaceae_unclassified
Otu05233	0	0	0	0	0	2	0	0	0	0	0	0		0	0	0	0.00170704			Otu05233	Bacteria	Cyanobacteria	Melainabacteria	Caenarcaniphilales	Caenarcaniphilales_unclassified	Caenarcaniphilales_unclassified
Otu05257	0	0	0	0	0	0	0	0	0	0	0	3		0	0	0	0			Otu05257	Bacteria	Proteobacteria	Alphaproteobacteria	Rhodobacterales	Rhodobacteraceae	Rhodobacteraceae_unclassified
Otu05303	0	0	0	1	0	1	0	0	0	0	0	0		0	0.000853519	0.000853519	0.00170704			Otu05303	Bacteria	Proteobacteria	Alphaproteobacteria	SAR11_clade	SAR11_clade_unclassified	SAR11_clade_unclassified
Otu05317	0	0	0	2	0	0	0	0	0	0	0	0		0	0.00170704	0.00170704	0.00170704			Otu05317	Bacteria	Proteobacteria	Alphaproteobacteria	Alphaproteobacteria_unclassified	Alphaproteobacteria_unclassified	Alphaproteobacteria_unclassified
Otu05324	0	0	0	0	1	0	0	0	0	0	0	0		0	0	0.000853519	0.000853519			Otu05324	Bacteria	TM6	TM6_unclassified	TM6_unclassified	TM6_unclassified	TM6_unclassified
Otu05330	0	0	0	0	0	0	0	0	0	0	0	1		0	0	0	0			Otu05330	Bacteria	Proteobacteria	Alphaproteobacteria	Rhodobacterales	Rhodobacteraceae	Rhodobacteraceae_unclassified
Otu05364	0	0	0	0	0	0	0	0	0	2	0	0		0	0	0	0			Otu05364	Bacteria	Actinobacteria	Acidimicrobiia	Acidimicrobiales	Sva0996_marine_group	Sva0996_marine_group_unclassified
Otu05374	0	0	0	0	0	0	0	1	0	0	0	0		0	0	0	0			Otu05374	Bacteria	Actinobacteria	Thermoleophilia	Solirubrobacterales	480-2	480-2_unclassified
Otu05378	0	0	1	0	0	0	0	0	0	0	0	0		0.000853519	0.000853519	0.000853519	0			Otu05378	Bacteria	Proteobacteria	Alphaproteobacteria	Alphaproteobacteria_unclassified	Alphaproteobacteria_unclassified	Alphaproteobacteria_unclassified
Otu05383	0	0	0	1	0	0	0	0	0	0	0	0		0	0.000853519	0.000853519	0.000853519			Otu05383	Bacteria	Actinobacteria	Acidimicrobiia	Acidimicrobiales	Iamiaceae	Iamia
Otu05384	0	0	0	0	0	1	0	0	0	0	0	0		0	0	0	0.000853519			Otu05384	Bacteria	Proteobacteria	Alphaproteobacteria	Rickettsiales	AKIW1012	AKIW1012_unclassified
Otu05385	0	0	0	0	0	0	0	0	0	1	0	0		0	0	0	0			Otu05385	Bacteria	Proteobacteria	Proteobacteria_unclassified	Proteobacteria_unclassified	Proteobacteria_unclassified	Proteobacteria_unclassified
Otu05419	0	0	0	0	0	0	0	0	0	1	0	0		0	0	0	0			Otu05419	Bacteria	TM6	TM6_unclassified	TM6_unclassified	TM6_unclassified	TM6_unclassified
Otu05424	0	0	0	0	0	0	0	0	0	1	0	0		0	0	0	0			Otu05424	Bacteria	Hydrogenedentes	Hydrogenedentes_unclassified	Hydrogenedentes_unclassified	Hydrogenedentes_unclassified	Hydrogenedentes_unclassified
Otu05439	0	0	0	0	1	0	0	0	0	0	0	0		0	0	0.000853519	0.000853519			Otu05439	Bacteria	Proteobacteria	Gammaproteobacteria	Gammaproteobacteria_unclassified	Gammaproteobacteria_unclassified	Gammaproteobacteria_unclassified
Otu05440	0	0	0	1	0	0	0	0	0	0	0	0		0	0.000853519	0.000853519	0.000853519			Otu05440	Bacteria	Proteobacteria	Alphaproteobacteria	SAR11_clade	SAR11_clade_unclassified	SAR11_clade_unclassified
Otu05451	0	0	0	1	1	0	0	0	0	0	0	0		0	0.000853519	0.00170704	0.00170704			Otu05451	Bacteria	Proteobacteria	Alphaproteobacteria	Alphaproteobacteria_unclassified	Alphaproteobacteria_unclassified	Alphaproteobacteria_unclassified
Otu05464	0	2	0	0	0	0	0	0	0	0	0	0		0.00170704	0.00170704	0	0			Otu05464	Bacteria	Proteobacteria	Alphaproteobacteria	DB1-14	DB1-14_unclassified	DB1-14_unclassified
Otu05544	0	0	0	1	0	0	0	0	0	0	0	0		0	0.000853519	0.000853519	0.000853519			Otu05544	Bacteria	Proteobacteria	Gammaproteobacteria	NKB5	NKB5_unclassified	NKB5_unclassified
Otu05549	0	0	0	0	0	0	0	0	0	0	0	1		0	0	0	0			Otu05549	Bacteria	Proteobacteria	Gammaproteobacteria	Thiotrichales	Piscirickettsiaceae	Methylophaga
Otu05551	0	0	0	0	0	0	0	0	0	0	0	2		0	0	0	0			Otu05551	Archaea	Woesearchaeota_	Woesearchaeota__unclassified	Woesearchaeota__unclassified	Woesearchaeota__unclassified	Woesearchaeota__unclassified
Otu05570	0	0	0	0	0	0	0	0	0	0	0	1		0	0	0	0			Otu05570	Archaea	Woesearchaeota_	Woesearchaeota__unclassified	Woesearchaeota__unclassified	Woesearchaeota__unclassified	Woesearchaeota__unclassified
Otu05595	0	0	0	0	0	0	0	0	0	1	0	0		0	0	0	0			Otu05595	Bacteria	Proteobacteria	Gammaproteobacteria	Alteromonadales	Alteromonadaceae	Alteromonadaceae_unclassified
Otu05631	0	1	0	0	0	0	0	0	0	0	0	0		0.000853519	0.000853519	0	0			Otu05631	Bacteria	Proteobacteria	Gammaproteobacteria	Thiotrichales	Piscirickettsiaceae	Piscirickettsiaceae_unclassified
Otu05640	0	0	0	0	0	0	0	0	0	0	2	0		0	0	0	0			Otu05640	Bacteria	Bacteroidetes	Flavobacteriia	Flavobacteriales	Cryomorphaceae	Owenweeksia
Otu05641	0	0	0	0	0	0	1	0	0	0	0	0		0	0	0	0			Otu05641	Bacteria	Bacteroidetes	Flavobacteriia	Flavobacteriales	Flavobacteriaceae	Aquibacter
Otu05646	0	0	0	0	0	0	0	0	0	1	0	0		0	0	0	0			Otu05646	Bacteria	Chloroflexi	KD4-96	KD4-96_unclassified	KD4-96_unclassified	KD4-96_unclassified
Otu05674	0	2	0	0	0	0	0	0	0	0	0	0		0.00170704	0.00170704	0	0			Otu05674	Bacteria	Bacteroidetes	Flavobacteriia	Flavobacteriales	Flavobacteriaceae	Flavobacteriaceae_unclassified
Otu05702	0	1	0	0	0	0	0	0	0	0	0	0		0.000853519	0.000853519	0	0			Otu05702	Bacteria	Bacteroidetes	Flavobacteriia	Flavobacteriales	Flavobacteriaceae	NS5_marine_group
Otu05747	0	0	0	0	0	0	0	0	0	2	0	0		0	0	0	0			Otu05747	Bacteria	Bacteroidetes	Sphingobacteriia	Sphingobacteriales	Chitinophagaceae	Terrimonas
Otu05784	2	0	0	0	0	0	0	0	0	0	0	0		0.00170704	0	0	0			Otu05784	Bacteria	Proteobacteria	Gammaproteobacteria	Gammaproteobacteria_unclassified	Gammaproteobacteria_unclassified	Gammaproteobacteria_unclassified
Otu05824	0	2	0	0	0	0	0	0	0	0	0	0		0.00170704	0.00170704	0	0			Otu05824	Bacteria	Proteobacteria	Deltaproteobacteria	Bdellovibrionales	Bacteriovoracaceae	Bacteriovoracaceae_unclassified
Otu05896	0	0	0	0	0	0	0	0	0	0	0	2		0	0	0	0			Otu05896	Bacteria	Proteobacteria	Alphaproteobacteria	Rhodobacterales	Rhodobacteraceae	Rhodobacteraceae_unclassified
Otu05960	0	0	0	0	0	0	0	0	0	0	0	1		0	0	0	0			Otu05960	Bacteria	Parcubacteria	Parcubacteria_unclassified	Parcubacteria_unclassified	Parcubacteria_unclassified	Parcubacteria_unclassified
Otu05978	0	0	0	0	0	0	0	0	0	1	0	0		0	0	0	0			Otu05978	Bacteria	Bacteroidetes	Flavobacteriia	Flavobacteriales	Flavobacteriaceae	Flavobacteriaceae_unclassified
Otu05985	0	0	0	0	0	0	2	0	0	0	0	0		0	0	0	0			Otu05985	Bacteria	Proteobacteria	Alphaproteobacteria	Rhodospirillales	Rhodospirillaceae	Thalassospira
Otu06004	0	0	0	1	0	0	0	0	0	0	0	0		0	0.000853519	0.000853519	0.000853519			Otu06004	Bacteria	TM6	TM6_unclassified	TM6_unclassified	TM6_unclassified	TM6_unclassified
Otu06013	0	0	0	0	0	0	0	0	0	0	1	0		0	0	0	0			Otu06013	Bacteria	Proteobacteria	Alphaproteobacteria	Rhodobacterales	Rhodobacteraceae	Rhodobacteraceae_unclassified
Otu06029	0	0	0	0	0	0	0	0	0	0	0	1		0	0	0	0			Otu06029	Bacteria	Proteobacteria	Alphaproteobacteria	Alphaproteobacteria_unclassified	Alphaproteobacteria_unclassified	Alphaproteobacteria_unclassified
Otu06042	0	0	0	1	0	0	0	0	0	0	0	0		0	0.000853519	0.000853519	0.000853519			Otu06042	Bacteria	Verrucomicrobia	Verrucomicrobiae	Verrucomicrobiales	Verrucomicrobiaceae	Prosthecobacter
Otu06047	0	0	0	0	1	0	0	0	0	0	0	0		0	0	0.000853519	0.000853519			Otu06047	Bacteria	Verrucomicrobia	Verrucomicrobia_unclassified	Verrucomicrobia_unclassified	Verrucomicrobia_unclassified	Verrucomicrobia_unclassified
Otu06073	0	0	0	0	0	0	1	0	0	0	0	0		0	0	0	0			Otu06073	Bacteria	Verrucomicrobia	Spartobacteria	Chthoniobacterales	FukuN18_freshwater_group	FukuN18_freshwater_group_unclassified
Otu06080	0	0	0	0	0	0	0	0	0	0	0	1		0	0	0	0			Otu06080	Bacteria	Parcubacteria	Parcubacteria_unclassified	Parcubacteria_unclassified	Parcubacteria_unclassified	Parcubacteria_unclassified
Otu06143	0	0	0	0	0	0	0	0	0	0	2	0		0	0	0	0			Otu06143	Bacteria	Proteobacteria	Alphaproteobacteria	Alphaproteobacteria_unclassified	Alphaproteobacteria_unclassified	Alphaproteobacteria_unclassified
Otu06164	0	0	0	2	0	0	0	0	0	0	0	0		0	0.00170704	0.00170704	0.00170704			Otu06164	Bacteria	Proteobacteria	Alphaproteobacteria	SAR11_clade	SAR11_clade_unclassified	SAR11_clade_unclassified
Otu06215	0	0	0	0	0	0	0	0	0	1	0	0		0	0	0	0			Otu06215	Bacteria	Planctomycetes	vadinHA49	vadinHA49_unclassified	vadinHA49_unclassified	vadinHA49_unclassified
Otu06225	0	0	0	0	0	0	0	0	0	0	1	0		0	0	0	0			Otu06225	Bacteria	Bacteroidetes	Sphingobacteriia	Sphingobacteriales	Saprospiraceae	Saprospiraceae_unclassified
Otu06279	0	0	0	0	0	0	0	0	0	0	1	0		0	0	0	0			Otu06279	Bacteria	Proteobacteria	Gammaproteobacteria	Gammaproteobacteria_unclassified	Gammaproteobacteria_unclassified	Gammaproteobacteria_unclassified
Otu06293	0	0	0	0	1	0	0	0	0	0	0	0		0	0	0.000853519	0.000853519			Otu06293	Bacteria	PAUC34f	PAUC34f_unclassified	PAUC34f_unclassified	PAUC34f_unclassified	PAUC34f_unclassified
Otu06320	0	0	0	0	0	0	0	0	0	2	0	0		0	0	0	0			Otu06320	Bacteria	Bacteroidetes	Cytophagia	Cytophagales	Cytophagaceae	Dyadobacter
Otu06330	0	0	0	1	0	0	0	0	0	0	0	0		0	0.000853519	0.000853519	0.000853519			Otu06330	Bacteria	Proteobacteria	Gammaproteobacteria	Xanthomonadales	Solimonadaceae	Polycyclovorans
Otu06331	0	1	0	0	0	0	0	0	0	0	0	0		0.000853519	0.000853519	0	0			Otu06331	Bacteria	Proteobacteria	Proteobacteria_unclassified	Proteobacteria_unclassified	Proteobacteria_unclassified	Proteobacteria_unclassified
Otu06341	0	2	0	0	0	0	0	0	0	0	0	0		0.00170704	0.00170704	0	0			Otu06341	Bacteria	Proteobacteria	Alphaproteobacteria	Rhodobacterales	Rhodobacteraceae	Rhodobacteraceae_unclassified
Otu06348	0	2	0	0	0	0	0	0	0	0	0	0		0.00170704	0.00170704	0	0			Otu06348	Bacteria	Proteobacteria	Alphaproteobacteria	Rickettsiales	SM2D12	SM2D12_unclassified
Otu06369	0	0	0	0	0	0	0	0	0	1	0	0		0	0	0	0			Otu06369	Bacteria	Proteobacteria	Proteobacteria_unclassified	Proteobacteria_unclassified	Proteobacteria_unclassified	Proteobacteria_unclassified
Otu06458	0	0	0	0	0	0	0	0	0	1	0	0		0	0	0	0			Otu06458	Bacteria	Proteobacteria	Gammaproteobacteria	Gammaproteobacteria_unclassified	Gammaproteobacteria_unclassified	Gammaproteobacteria_unclassified
[truncated: 223 more rows]
